# Supplementary material for: Fully automatic transfer and measurement system for structural superlubric materials
Source: Nat Commun. 2023 Oct 10;14:6323. doi: 10.1038/s41467-023-41859-6 (PMC10564961; doi:10.1038/s41467-023-41859-6)
Supplement: Supplementary file 9 — Supplementary Software 1 [file 41467_2023_41859_MOESM9_ESM.zip]

Archive with 461 entries (402 files):
- Supplementary Software/AutoTest/
- Supplementary Software/AutoTest/.idea/
- Supplementary Software/AutoTest/.idea/.gitignore
- Supplementary Software/AutoTest/.idea/AutoTransV2.1.iml
- Supplementary Software/AutoTest/.idea/inspectionProfiles/
- Supplementary Software/AutoTest/.idea/inspectionProfiles/profiles_settings.xml
- Supplementary Software/AutoTest/.idea/misc.xml
- Supplementary Software/AutoTest/.idea/modules.xml
- Supplementary Software/AutoTest/.idea/workspace.xml
- Supplementary Software/AutoTest/__pycache__/
- Supplementary Software/AutoTest/__pycache__/motors.cpython-38.pyc
- Supplementary Software/AutoTest/__pycache__/motors.cpython-39.pyc
- Supplementary Software/AutoTest/__pycache__/NTdevice.cpython-38.pyc
- Supplementary Software/AutoTest/__pycache__/NTdevice.cpython-39.pyc
- Supplementary Software/AutoTest/__pycache__/NTstatus.cpython-38.pyc
- Supplementary Software/AutoTest/__pycache__/NTstatus.cpython-39.pyc
- Supplementary Software/AutoTest/__pycache__/piezo.cpython-38.pyc
- Supplementary Software/AutoTest/__pycache__/piezo.cpython-39.pyc
- Supplementary Software/AutoTest/__pycache__/qsensor.cpython-38.pyc
- Supplementary Software/AutoTest/__pycache__/qsensor.cpython-39.pyc
- Supplementary Software/AutoTest/__pycache__/scope.cpython-38.pyc
- Supplementary Software/AutoTest/__pycache__/scope.cpython-39.pyc
- Supplementary Software/AutoTest/cat.jpeg
- Supplementary Software/AutoTest/config.ini
- Supplementary Software/AutoTest/GUI/
- Supplementary Software/AutoTest/GUI/__init__.py
- Supplementary Software/AutoTest/GUI/__pycache__/
- Supplementary Software/AutoTest/GUI/__pycache__/__init__.cpython-37.pyc
- Supplementary Software/AutoTest/GUI/__pycache__/__init__.cpython-38.pyc
- Supplementary Software/AutoTest/GUI/__pycache__/__init__.cpython-39.pyc
- Supplementary Software/AutoTest/GUI/__pycache__/AutoTest.cpython-38.pyc
- Supplementary Software/AutoTest/GUI/__pycache__/AutoTest.cpython-39.pyc
- Supplementary Software/AutoTest/GUI/__pycache__/AutoTest_v0.cpython-38.pyc
- Supplementary Software/AutoTest/GUI/__pycache__/AutoTest_V2_1.cpython-38.pyc
- Supplementary Software/AutoTest/GUI/__pycache__/AutoTest_V2_1.cpython-39.pyc
- Supplementary Software/AutoTest/GUI/__pycache__/gui.cpython-37.pyc
- Supplementary Software/AutoTest/GUI/__pycache__/mainwindow.cpython-37.pyc
- Supplementary Software/AutoTest/GUI/__pycache__/MPL_Plot.cpython-38.pyc
- Supplementary Software/AutoTest/GUI/__pycache__/MPL_Plot.cpython-39.pyc
- Supplementary Software/AutoTest/GUI/__pycache__/Sensors.cpython-38.pyc
- Supplementary Software/AutoTest/GUI/__pycache__/Sensors.cpython-39.pyc
- Supplementary Software/AutoTest/GUI/AutoTest.py
- Supplementary Software/AutoTest/GUI/AutoTest.ui
- Supplementary Software/AutoTest/GUI/AutoTest_v0.py
- Supplementary Software/AutoTest/GUI/AutoTest_V2_1.py
- Supplementary Software/AutoTest/GUI/AutoTest_V2_1.ui
- Supplementary Software/AutoTest/GUI/MPL_Plot.py
- Supplementary Software/AutoTest/GUI/Sensors.py
- Supplementary Software/AutoTest/GUI/Sensors.ui
- Supplementary Software/AutoTest/main.py
- Supplementary Software/AutoTest/motors.py
- Supplementary Software/AutoTest/NTdevice.py
- Supplementary Software/AutoTest/NTstatus.py
- Supplementary Software/AutoTest/piezo.py
- Supplementary Software/AutoTest/qsensor.py
- Supplementary Software/AutoTest/scope.py
- Supplementary Software/AutoTest/sdk/
- Supplementary Software/AutoTest/sdk/include/
- Supplementary Software/AutoTest/sdk/include/NTControl.h
- Supplementary Software/AutoTest/sdk/lib/
- Supplementary Software/AutoTest/sdk/lib/NTControl.dll
- Supplementary Software/AutoTest/sdk/lib/NTControl.lib
- Supplementary Software/AutoTest/sdk/lib64/
- Supplementary Software/AutoTest/sdk/lib64/NTControl.dll
- Supplementary Software/AutoTest/sdk/lib64/NTControl.lib
- Supplementary Software/AutoTest/sdk/motor/
- Supplementary Software/AutoTest/sdk/motor/ControllerID.lfd
- Supplementary Software/AutoTest/sdk/motor/DCSettings.lfd
- Supplementary Software/AutoTest/sdk/motor/Dll1.dll
- Supplementary Software/AutoTest/sdk/motor/MotorTest.exe.config
- Supplementary Software/AutoTest/sdk/motor/MotorTest.vshost.exe.config
- Supplementary Software/AutoTest/sdk/motor/MotorTest.vshost.exe.manifest
- Supplementary Software/AutoTest/sdk/motor/ucrtbased.dll
- Supplementary Software/AutoTest/sdk/motor/vcruntime140_1d.dll
- Supplementary Software/AutoTest/sdk/motor/vcruntime140d.dll
- Supplementary Software/AutoTest/sdk/PI_GCS2_DLL_x64.dll
- Supplementary Software/AutoTest/SemiAuto.py
- Supplementary Software/AutoTest/SourceMeter.py
- Supplementary Software/AutoTest/vision/
- Supplementary Software/AutoTest/vision/__init__.py
- Supplementary Software/AutoTest/vision/__pycache__/
- Supplementary Software/AutoTest/vision/__pycache__/__init__.cpython-38.pyc
- Supplementary Software/AutoTest/vision/__pycache__/__init__.cpython-39.pyc
- Supplementary Software/AutoTest/vision/__pycache__/calibrator_dl.cpython-38.pyc
- Supplementary Software/AutoTest/vision/__pycache__/calibrator_dl.cpython-39.pyc
- Supplementary Software/AutoTest/vision/__pycache__/predictor.cpython-38.pyc
- Supplementary Software/AutoTest/vision/__pycache__/predictor.cpython-39.pyc
- Supplementary Software/AutoTest/vision/cache/
- Supplementary Software/AutoTest/vision/calibrator_dl.py
- Supplementary Software/AutoTest/vision/checkpoints/
- Supplementary Software/AutoTest/vision/config.ini
- Supplementary Software/AutoTest/vision/predictor.py
- Supplementary Software/AutoTest/vision/yolov5/
- Supplementary Software/AutoTest/vision/yolov5/__pycache__/
- Supplementary Software/AutoTest/vision/yolov5/__pycache__/detection.cpython-38.pyc
- Supplementary Software/AutoTest/vision/yolov5/__pycache__/detection.cpython-39.pyc
- Supplementary Software/AutoTest/vision/yolov5/__pycache__/export.cpython-38.pyc
- Supplementary Software/AutoTest/vision/yolov5/__pycache__/export.cpython-39.pyc
- Supplementary Software/AutoTest/vision/yolov5/detection.py
- Supplementary Software/AutoTest/vision/yolov5/export.py
- Supplementary Software/AutoTest/vision/yolov5/hubconf.py
- Supplementary Software/AutoTest/vision/yolov5/models/
- Supplementary Software/AutoTest/vision/yolov5/models/__init__.py
- Supplementary Software/AutoTest/vision/yolov5/models/__pycache__/
- Supplementary Software/AutoTest/vision/yolov5/models/__pycache__/__init__.cpython-38.pyc
- Supplementary Software/AutoTest/vision/yolov5/models/__pycache__/__init__.cpython-39.pyc
- Supplementary Software/AutoTest/vision/yolov5/models/__pycache__/common.cpython-38.pyc
- Supplementary Software/AutoTest/vision/yolov5/models/__pycache__/common.cpython-39.pyc
- Supplementary Software/AutoTest/vision/yolov5/models/__pycache__/experimental.cpython-38.pyc
- Supplementary Software/AutoTest/vision/yolov5/models/__pycache__/experimental.cpython-39.pyc
- Supplementary Software/AutoTest/vision/yolov5/models/__pycache__/yolo.cpython-38.pyc
- Supplementary Software/AutoTest/vision/yolov5/models/__pycache__/yolo.cpython-39.pyc
- Supplementary Software/AutoTest/vision/yolov5/models/common.py
- Supplementary Software/AutoTest/vision/yolov5/models/experimental.py
- Supplementary Software/AutoTest/vision/yolov5/models/hub/
- Supplementary Software/AutoTest/vision/yolov5/models/hub/anchors.yaml
- Supplementary Software/AutoTest/vision/yolov5/models/hub/yolov3.yaml
- Supplementary Software/AutoTest/vision/yolov5/models/hub/yolov3-spp.yaml
- Supplementary Software/AutoTest/vision/yolov5/models/hub/yolov3-tiny.yaml
- Supplementary Software/AutoTest/vision/yolov5/models/hub/yolov5-bifpn.yaml
- Supplementary Software/AutoTest/vision/yolov5/models/hub/yolov5-fpn.yaml
- Supplementary Software/AutoTest/vision/yolov5/models/hub/yolov5l6.yaml
- Supplementary Software/AutoTest/vision/yolov5/models/hub/yolov5m6.yaml
- Supplementary Software/AutoTest/vision/yolov5/models/hub/yolov5n6.yaml
- Supplementary Software/AutoTest/vision/yolov5/models/hub/yolov5-p2.yaml
- Supplementary Software/AutoTest/vision/yolov5/models/hub/yolov5-p34.yaml
- Supplementary Software/AutoTest/vision/yolov5/models/hub/yolov5-p6.yaml
- Supplementary Software/AutoTest/vision/yolov5/models/hub/yolov5-p7.yaml
- Supplementary Software/AutoTest/vision/yolov5/models/hub/yolov5-panet.yaml
- Supplementary Software/AutoTest/vision/yolov5/models/hub/yolov5s6.yaml
- Supplementary Software/AutoTest/vision/yolov5/models/hub/yolov5s-ghost.yaml
- Supplementary Software/AutoTest/vision/yolov5/models/hub/yolov5s-transformer.yaml
- Supplementary Software/AutoTest/vision/yolov5/models/hub/yolov5x6.yaml
- Supplementary Software/AutoTest/vision/yolov5/models/tf.py
- Supplementary Software/AutoTest/vision/yolov5/models/yolo.py
- Supplementary Software/AutoTest/vision/yolov5/models/yolov5l.yaml
- Supplementary Software/AutoTest/vision/yolov5/models/yolov5m.yaml
- Supplementary Software/AutoTest/vision/yolov5/models/yolov5n.yaml
- Supplementary Software/AutoTest/vision/yolov5/models/yolov5s.yaml
- Supplementary Software/AutoTest/vision/yolov5/models/yolov5x.yaml
- Supplementary Software/AutoTest/vision/yolov5/utils/
- Supplementary Software/AutoTest/vision/yolov5/utils/__init__.py
- Supplementary Software/AutoTest/vision/yolov5/utils/__pycache__/
- Supplementary Software/AutoTest/vision/yolov5/utils/__pycache__/__init__.cpython-38.pyc
- Supplementary Software/AutoTest/vision/yolov5/utils/__pycache__/__init__.cpython-39.pyc
- Supplementary Software/AutoTest/vision/yolov5/utils/__pycache__/augmentations.cpython-38.pyc
- Supplementary Software/AutoTest/vision/yolov5/utils/__pycache__/augmentations.cpython-39.pyc
- Supplementary Software/AutoTest/vision/yolov5/utils/__pycache__/autoanchor.cpython-38.pyc
- Supplementary Software/AutoTest/vision/yolov5/utils/__pycache__/autoanchor.cpython-39.pyc
- Supplementary Software/AutoTest/vision/yolov5/utils/__pycache__/dataloaders.cpython-38.pyc
- Supplementary Software/AutoTest/vision/yolov5/utils/__pycache__/dataloaders.cpython-39.pyc
- Supplementary Software/AutoTest/vision/yolov5/utils/__pycache__/downloads.cpython-38.pyc
- Supplementary Software/AutoTest/vision/yolov5/utils/__pycache__/downloads.cpython-39.pyc
- Supplementary Software/AutoTest/vision/yolov5/utils/__pycache__/general.cpython-38.pyc
- Supplementary Software/AutoTest/vision/yolov5/utils/__pycache__/general.cpython-39.pyc
- Supplementary Software/AutoTest/vision/yolov5/utils/__pycache__/metrics.cpython-38.pyc
- Supplementary Software/AutoTest/vision/yolov5/utils/__pycache__/metrics.cpython-39.pyc
- Supplementary Software/AutoTest/vision/yolov5/utils/__pycache__/plots.cpython-38.pyc
- Supplementary Software/AutoTest/vision/yolov5/utils/__pycache__/plots.cpython-39.pyc
- Supplementary Software/AutoTest/vision/yolov5/utils/__pycache__/torch_utils.cpython-38.pyc
- Supplementary Software/AutoTest/vision/yolov5/utils/__pycache__/torch_utils.cpython-39.pyc
- Supplementary Software/AutoTest/vision/yolov5/utils/activations.py
- Supplementary Software/AutoTest/vision/yolov5/utils/augmentations.py
- Supplementary Software/AutoTest/vision/yolov5/utils/autoanchor.py
- Supplementary Software/AutoTest/vision/yolov5/utils/autobatch.py
- Supplementary Software/AutoTest/vision/yolov5/utils/aws/
- Supplementary Software/AutoTest/vision/yolov5/utils/aws/__init__.py
- Supplementary Software/AutoTest/vision/yolov5/utils/aws/mime.sh
- Supplementary Software/AutoTest/vision/yolov5/utils/aws/resume.py
- Supplementary Software/AutoTest/vision/yolov5/utils/aws/userdata.sh
- Supplementary Software/AutoTest/vision/yolov5/utils/benchmarks.py
- Supplementary Software/AutoTest/vision/yolov5/utils/callbacks.py
- Supplementary Software/AutoTest/vision/yolov5/utils/dataloaders.py
- Supplementary Software/AutoTest/vision/yolov5/utils/docker/
- Supplementary Software/AutoTest/vision/yolov5/utils/docker/Dockerfile
- Supplementary Software/AutoTest/vision/yolov5/utils/docker/Dockerfile-arm64
- Supplementary Software/AutoTest/vision/yolov5/utils/docker/Dockerfile-cpu
- Supplementary Software/AutoTest/vision/yolov5/utils/downloads.py
- Supplementary Software/AutoTest/vision/yolov5/utils/flask_rest_api/
- Supplementary Software/AutoTest/vision/yolov5/utils/flask_rest_api/example_request.py
- Supplementary Software/AutoTest/vision/yolov5/utils/flask_rest_api/README.md
- Supplementary Software/AutoTest/vision/yolov5/utils/flask_rest_api/restapi.py
- Supplementary Software/AutoTest/vision/yolov5/utils/general.py
- Supplementary Software/AutoTest/vision/yolov5/utils/google_app_engine/
- Supplementary Software/AutoTest/vision/yolov5/utils/google_app_engine/additional_requirements.txt
- Supplementary Software/AutoTest/vision/yolov5/utils/google_app_engine/app.yaml
- Supplementary Software/AutoTest/vision/yolov5/utils/google_app_engine/Dockerfile
- Supplementary Software/AutoTest/vision/yolov5/utils/loggers/
- Supplementary Software/AutoTest/vision/yolov5/utils/loggers/__init__.py
- Supplementary Software/AutoTest/vision/yolov5/utils/loggers/wandb/
- Supplementary Software/AutoTest/vision/yolov5/utils/loggers/wandb/__init__.py
- Supplementary Software/AutoTest/vision/yolov5/utils/loggers/wandb/log_dataset.py
- Supplementary Software/AutoTest/vision/yolov5/utils/loggers/wandb/README.md
- Supplementary Software/AutoTest/vision/yolov5/utils/loggers/wandb/sweep.py
- Supplementary Software/AutoTest/vision/yolov5/utils/loggers/wandb/sweep.yaml
- Supplementary Software/AutoTest/vision/yolov5/utils/loggers/wandb/wandb_utils.py
- Supplementary Software/AutoTest/vision/yolov5/utils/loss.py
- Supplementary Software/AutoTest/vision/yolov5/utils/metrics.py
- Supplementary Software/AutoTest/vision/yolov5/utils/plots.py
- Supplementary Software/AutoTest/vision/yolov5/utils/torch_utils.py
- Supplementary Software/AutoTransfer/
- Supplementary Software/AutoTransfer/.idea/
- Supplementary Software/AutoTransfer/.idea/.gitignore
- Supplementary Software/AutoTransfer/.idea/AIT7.19.iml
- Supplementary Software/AutoTransfer/.idea/inspectionProfiles/
- Supplementary Software/AutoTransfer/.idea/inspectionProfiles/profiles_settings.xml
- Supplementary Software/AutoTransfer/.idea/misc.xml
- Supplementary Software/AutoTransfer/.idea/modules.xml
- Supplementary Software/AutoTransfer/.idea/workspace.xml
- Supplementary Software/AutoTransfer/__pycache__/
- Supplementary Software/AutoTransfer/__pycache__/clean.cpython-38.pyc
- Supplementary Software/AutoTransfer/__pycache__/com.cpython-38.pyc
- Supplementary Software/AutoTransfer/__pycache__/NTdevice.cpython-38.pyc
- Supplementary Software/AutoTransfer/__pycache__/NTstatus.cpython-38.pyc
- Supplementary Software/AutoTransfer/__pycache__/piezo.cpython-38.pyc
- Supplementary Software/AutoTransfer/__pycache__/qsensor.cpython-38.pyc
- Supplementary Software/AutoTransfer/ait.bat
- Supplementary Software/AutoTransfer/ait.vbs
- Supplementary Software/AutoTransfer/cache/
- Supplementary Software/AutoTransfer/clean.py
- Supplementary Software/AutoTransfer/com.py
- Supplementary Software/AutoTransfer/config.ini
- Supplementary Software/AutoTransfer/gui/
- Supplementary Software/AutoTransfer/gui/__init__.py
- Supplementary Software/AutoTransfer/gui/__pycache__/
- Supplementary Software/AutoTransfer/gui/__pycache__/__init__.cpython-37.pyc
- Supplementary Software/AutoTransfer/gui/__pycache__/__init__.cpython-38.pyc
- Supplementary Software/AutoTransfer/gui/__pycache__/demo_mini.cpython-37.pyc
- Supplementary Software/AutoTransfer/gui/__pycache__/demo_mini.cpython-38.pyc
- Supplementary Software/AutoTransfer/gui/__pycache__/gui.cpython-37.pyc
- Supplementary Software/AutoTransfer/gui/__pycache__/mainwindow.cpython-37.pyc
- Supplementary Software/AutoTransfer/gui/1652839745_[0.39444444444444443, 0.65].png
- Supplementary Software/AutoTransfer/gui/bread_and_cheese.jpg
- Supplementary Software/AutoTransfer/gui/demo_mini.py
- Supplementary Software/AutoTransfer/gui/demo_mini.ui
- Supplementary Software/AutoTransfer/gui/demo_mini_new.ui
- Supplementary Software/AutoTransfer/gui/demo_mini_old.py
- Supplementary Software/AutoTransfer/gui/demo_mini0825.py
- Supplementary Software/AutoTransfer/gui/demo_mini220413.py
- Supplementary Software/AutoTransfer/gui/demo_mini220413.ui
- Supplementary Software/AutoTransfer/gui/new/
- Supplementary Software/AutoTransfer/gui/new/demo_mini.py
- Supplementary Software/AutoTransfer/gui/new/demo_mini.ui
- Supplementary Software/AutoTransfer/gui/old/
- Supplementary Software/AutoTransfer/gui/old/demo_mini.py
- Supplementary Software/AutoTransfer/main.py
- Supplementary Software/AutoTransfer/NTdevice.py
- Supplementary Software/AutoTransfer/NTstatus.py
- Supplementary Software/AutoTransfer/piezo.py
- Supplementary Software/AutoTransfer/qsensor.py
- Supplementary Software/AutoTransfer/sdk/
- Supplementary Software/AutoTransfer/sdk/include/
- Supplementary Software/AutoTransfer/sdk/include/NTControl.h
- Supplementary Software/AutoTransfer/sdk/lib/
- Supplementary Software/AutoTransfer/sdk/lib/NTControl.dll
- Supplementary Software/AutoTransfer/sdk/lib/NTControl.lib
- Supplementary Software/AutoTransfer/sdk/lib64/
- Supplementary Software/AutoTransfer/sdk/lib64/NTControl.dll
- Supplementary Software/AutoTransfer/sdk/lib64/NTControl.lib
- Supplementary Software/AutoTransfer/vision/
- Supplementary Software/AutoTransfer/vision/__init__.py
- Supplementary Software/AutoTransfer/vision/__pycache__/
- Supplementary Software/AutoTransfer/vision/__pycache__/__init__.cpython-37.pyc
- Supplementary Software/AutoTransfer/vision/__pycache__/__init__.cpython-38.pyc
- Supplementary Software/AutoTransfer/vision/__pycache__/calibration.cpython-37.pyc
- Supplementary Software/AutoTransfer/vision/__pycache__/calibrator.cpython-37.pyc
- Supplementary Software/AutoTransfer/vision/__pycache__/calibrator_dl.cpython-37.pyc
- Supplementary Software/AutoTransfer/vision/__pycache__/calibrator_dl.cpython-38.pyc
- Supplementary Software/AutoTransfer/vision/__pycache__/predictor.cpython-37.pyc
- Supplementary Software/AutoTransfer/vision/__pycache__/predictor.cpython-38.pyc
- Supplementary Software/AutoTransfer/vision/calibrator_dl.py
- Supplementary Software/AutoTransfer/vision/config.ini
- Supplementary Software/AutoTransfer/vision/predictor.py
- Supplementary Software/AutoTransfer/vision/templates/
- Supplementary Software/AutoTransfer/vision/templates/1.jpg
- Supplementary Software/AutoTransfer/vision/templates/1.png
- Supplementary Software/AutoTransfer/vision/templates/2.jpg
- Supplementary Software/AutoTransfer/vision/templates/2.png
- Supplementary Software/AutoTransfer/vision/templates/3.jpg
- Supplementary Software/AutoTransfer/vision/templates/3.png
- Supplementary Software/AutoTransfer/vision/templates/4.jpg
- Supplementary Software/AutoTransfer/vision/templates/4.png
- Supplementary Software/AutoTransfer/vision/templates/5.jpg
- Supplementary Software/AutoTransfer/vision/templates/down.png
- Supplementary Software/AutoTransfer/vision/templates/left.png
- Supplementary Software/AutoTransfer/vision/templates/right.png
- Supplementary Software/AutoTransfer/vision/templates/tip_mask_light_2.png
- Supplementary Software/AutoTransfer/vision/templates/up.png
- Supplementary Software/AutoTransfer/vision/templates/╨┬╜¿╬─╝■╝╨/
- Supplementary Software/AutoTransfer/vision/templates/╨┬╜¿╬─╝■╝╨/1.jpg
- Supplementary Software/AutoTransfer/vision/templates/╨┬╜¿╬─╝■╝╨/1.png
- Supplementary Software/AutoTransfer/vision/templates/╨┬╜¿╬─╝■╝╨/2.jpg
- Supplementary Software/AutoTransfer/vision/templates/╨┬╜¿╬─╝■╝╨/2.png
- Supplementary Software/AutoTransfer/vision/templates/╨┬╜¿╬─╝■╝╨/3.jpg
- Supplementary Software/AutoTransfer/vision/templates/╨┬╜¿╬─╝■╝╨/3.png
- Supplementary Software/AutoTransfer/vision/templates/╨┬╜¿╬─╝■╝╨/30.png
- Supplementary Software/AutoTransfer/vision/templates/╨┬╜¿╬─╝■╝╨/6.jpg
- Supplementary Software/AutoTransfer/vision/templates/╨┬╜¿╬─╝■╝╨/l4.jpg
- Supplementary Software/AutoTransfer/vision/templates/╨┬╜¿╬─╝■╝╨/l4.png
- Supplementary Software/AutoTransfer/vision/yolov5/
[truncated: 161 more entries]
