# Supplementary material for: Fully automatic transfer and measurement system for structural superlubric materials
Source: Nat Commun. 2023 Oct 10;14:6323. doi: 10.1038/s41467-023-41859-6 (PMC10564961; doi:10.1038/s41467-023-41859-6)
Supplement: Supplementary file 9 — Supplementary Software 1 [file 41467_2023_41859_MOESM9_ESM.zip › Supplementary Software/AutoTest/GUI/AutoTest.py]

# -*- coding: utf-8 -*-

# Form implementation generated from reading ui file 'AutoTest.ui'
#
# Created by: PyQt5 UI code generator 5.15.7
#
# WARNING: Any manual changes made to this file will be lost when pyuic5 is
# run again.  Do not edit this file unless you know what you are doing.


from PyQt5 import QtCore, QtGui, QtWidgets


class Ui_AutoTest(object):
    def setupUi(self, AutoTest):
        AutoTest.setObjectName("AutoTest")
        AutoTest.resize(1059, 799)
        sizePolicy = QtWidgets.QSizePolicy(QtWidgets.QSizePolicy.Expanding, QtWidgets.QSizePolicy.Expanding)
        sizePolicy.setHorizontalStretch(0)
        sizePolicy.setVerticalStretch(0)
        sizePolicy.setHeightForWidth(AutoTest.sizePolicy().hasHeightForWidth())
        AutoTest.setSizePolicy(sizePolicy)
        self.centralwidget = QtWidgets.QWidget(AutoTest)
        self.centralwidget.setObjectName("centralwidget")
        self.gridLayout = QtWidgets.QGridLayout(self.centralwidget)
        self.gridLayout.setSpacing(4)
        self.gridLayout.setObjectName("gridLayout")
        self.groupBox_2 = QtWidgets.QGroupBox(self.centralwidget)
        sizePolicy = QtWidgets.QSizePolicy(QtWidgets.QSizePolicy.Expanding, QtWidgets.QSizePolicy.Expanding)
        sizePolicy.setHorizontalStretch(0)
        sizePolicy.setVerticalStretch(0)
        sizePolicy.setHeightForWidth(self.groupBox_2.sizePolicy().hasHeightForWidth())
        self.groupBox_2.setSizePolicy(sizePolicy)
        font = QtGui.QFont()
        font.setFamily("Times New Roman")
        font.setPointSize(12)
        self.groupBox_2.setFont(font)
        self.groupBox_2.setObjectName("groupBox_2")
        self.gridLayout.addWidget(self.groupBox_2, 1, 1, 1, 1)
        self.groupBox = QtWidgets.QGroupBox(self.centralwidget)
        sizePolicy = QtWidgets.QSizePolicy(QtWidgets.QSizePolicy.Expanding, QtWidgets.QSizePolicy.Expanding)
        sizePolicy.setHorizontalStretch(0)
        sizePolicy.setVerticalStretch(0)
        sizePolicy.setHeightForWidth(self.groupBox.sizePolicy().hasHeightForWidth())
        self.groupBox.setSizePolicy(sizePolicy)
        font = QtGui.QFont()
        font.setFamily("Times New Roman")
        font.setPointSize(12)
        self.groupBox.setFont(font)
        self.groupBox.setObjectName("groupBox")
        self.gridLayout.addWidget(self.groupBox, 0, 1, 1, 1)
        self.tabWidget = QtWidgets.QTabWidget(self.centralwidget)
        font = QtGui.QFont()
        font.setFamily("Times New Roman")
        font.setPointSize(12)
        self.tabWidget.setFont(font)
        self.tabWidget.setObjectName("tabWidget")
        self.Auto = QtWidgets.QWidget()
        font = QtGui.QFont()
        font.setFamily("Arial")
        font.setPointSize(12)
        self.Auto.setFont(font)
        self.Auto.setObjectName("Auto")
        self.tabWidget.addTab(self.Auto, "")
        self.Manual = QtWidgets.QWidget()
        font = QtGui.QFont()
        font.setFamily("Arial")
        font.setPointSize(12)
        self.Manual.setFont(font)
        self.Manual.setObjectName("Manual")
        self.formLayout = QtWidgets.QFormLayout(self.Manual)
        self.formLayout.setObjectName("formLayout")
        self.label = QtWidgets.QLabel(self.Manual)
        sizePolicy = QtWidgets.QSizePolicy(QtWidgets.QSizePolicy.Expanding, QtWidgets.QSizePolicy.Expanding)
        sizePolicy.setHorizontalStretch(0)
        sizePolicy.setVerticalStretch(0)
        sizePolicy.setHeightForWidth(self.label.sizePolicy().hasHeightForWidth())
        self.label.setSizePolicy(sizePolicy)
        font = QtGui.QFont()
        font.setFamily("Times New Roman")
        font.setPointSize(12)
        self.label.setFont(font)
        self.label.setObjectName("label")
        self.formLayout.setWidget(0, QtWidgets.QFormLayout.LabelRole, self.label)
        self.ConnectNorm = QtWidgets.QPushButton(self.Manual)
        sizePolicy = QtWidgets.QSizePolicy(QtWidgets.QSizePolicy.Expanding, QtWidgets.QSizePolicy.Expanding)
        sizePolicy.setHorizontalStretch(0)
        sizePolicy.setVerticalStretch(0)
        sizePolicy.setHeightForWidth(self.ConnectNorm.sizePolicy().hasHeightForWidth())
        self.ConnectNorm.setSizePolicy(sizePolicy)
        font = QtGui.QFont()
        font.setFamily("Times New Roman")
        font.setPointSize(12)
        self.ConnectNorm.setFont(font)
        self.ConnectNorm.setObjectName("ConnectNorm")
        self.formLayout.setWidget(0, QtWidgets.QFormLayout.FieldRole, self.ConnectNorm)
        self.label_2 = QtWidgets.QLabel(self.Manual)
        sizePolicy = QtWidgets.QSizePolicy(QtWidgets.QSizePolicy.Expanding, QtWidgets.QSizePolicy.Expanding)
        sizePolicy.setHorizontalStretch(0)
        sizePolicy.setVerticalStretch(0)
        sizePolicy.setHeightForWidth(self.label_2.sizePolicy().hasHeightForWidth())
        self.label_2.setSizePolicy(sizePolicy)
        font = QtGui.QFont()
        font.setFamily("Times New Roman")
        font.setPointSize(12)
        self.label_2.setFont(font)
        self.label_2.setObjectName("label_2")
        self.formLayout.setWidget(1, QtWidgets.QFormLayout.LabelRole, self.label_2)
        self.ConnectLater = QtWidgets.QPushButton(self.Manual)
        sizePolicy = QtWidgets.QSizePolicy(QtWidgets.QSizePolicy.Expanding, QtWidgets.QSizePolicy.Expanding)
        sizePolicy.setHorizontalStretch(0)
        sizePolicy.setVerticalStretch(0)
        sizePolicy.setHeightForWidth(self.ConnectLater.sizePolicy().hasHeightForWidth())
        self.ConnectLater.setSizePolicy(sizePolicy)
        font = QtGui.QFont()
        font.setFamily("Times New Roman")
        font.setPointSize(12)
        self.ConnectLater.setFont(font)
        self.ConnectLater.setObjectName("ConnectLater")
        self.formLayout.setWidget(1, QtWidgets.QFormLayout.FieldRole, self.ConnectLater)
        self.label_21 = QtWidgets.QLabel(self.Manual)
        sizePolicy = QtWidgets.QSizePolicy(QtWidgets.QSizePolicy.Expanding, QtWidgets.QSizePolicy.Expanding)
        sizePolicy.setHorizontalStretch(0)
        sizePolicy.setVerticalStretch(0)
        sizePolicy.setHeightForWidth(self.label_21.sizePolicy().hasHeightForWidth())
        self.label_21.setSizePolicy(sizePolicy)
        font = QtGui.QFont()
        font.setFamily("Times New Roman")
        font.setPointSize(12)
        self.label_21.setFont(font)
        self.label_21.setObjectName("label_21")
        self.formLayout.setWidget(2, QtWidgets.QFormLayout.LabelRole, self.label_21)
        self.ShowImage = QtWidgets.QPushButton(self.Manual)
        sizePolicy = QtWidgets.QSizePolicy(QtWidgets.QSizePolicy.Expanding, QtWidgets.QSizePolicy.Expanding)
        sizePolicy.setHorizontalStretch(0)
        sizePolicy.setVerticalStretch(0)
        sizePolicy.setHeightForWidth(self.ShowImage.sizePolicy().hasHeightForWidth())
        self.ShowImage.setSizePolicy(sizePolicy)
        font = QtGui.QFont()
        font.setFamily("Times New Roman")
        font.setPointSize(12)
        self.ShowImage.setFont(font)
        self.ShowImage.setObjectName("ShowImage")
        self.formLayout.setWidget(2, QtWidgets.QFormLayout.FieldRole, self.ShowImage)
        self.SelectMicro = QtWidgets.QRadioButton(self.Manual)
        sizePolicy = QtWidgets.QSizePolicy(QtWidgets.QSizePolicy.Expanding, QtWidgets.QSizePolicy.Expanding)
        sizePolicy.setHorizontalStretch(0)
        sizePolicy.setVerticalStretch(0)
        sizePolicy.setHeightForWidth(self.SelectMicro.sizePolicy().hasHeightForWidth())
        self.SelectMicro.setSizePolicy(sizePolicy)
        font = QtGui.QFont()
        font.setFamily("Times New Roman")
        font.setPointSize(12)
        self.SelectMicro.setFont(font)
        self.SelectMicro.setObjectName("SelectMicro")
        self.formLayout.setWidget(3, QtWidgets.QFormLayout.LabelRole, self.SelectMicro)
        self.ConnectMicro = QtWidgets.QPushButton(self.Manual)
        sizePolicy = QtWidgets.QSizePolicy(QtWidgets.QSizePolicy.Expanding, QtWidgets.QSizePolicy.Expanding)
        sizePolicy.setHorizontalStretch(0)
        sizePolicy.setVerticalStretch(0)
        sizePolicy.setHeightForWidth(self.ConnectMicro.sizePolicy().hasHeightForWidth())
        self.ConnectMicro.setSizePolicy(sizePolicy)
        font = QtGui.QFont()
        font.setFamily("Times New Roman")
        font.setPointSize(12)
        self.ConnectMicro.setFont(font)
        self.ConnectMicro.setObjectName("ConnectMicro")
        self.formLayout.setWidget(3, QtWidgets.QFormLayout.FieldRole, self.ConnectMicro)
        self.gridLayout_2 = QtWidgets.QGridLayout()
        self.gridLayout_2.setObjectName("gridLayout_2")
        self.label_4 = QtWidgets.QLabel(self.Manual)
        sizePolicy = QtWidgets.QSizePolicy(QtWidgets.QSizePolicy.Expanding, QtWidgets.QSizePolicy.Expanding)
        sizePolicy.setHorizontalStretch(0)
        sizePolicy.setVerticalStretch(0)
        sizePolicy.setHeightForWidth(self.label_4.sizePolicy().hasHeightForWidth())
        self.label_4.setSizePolicy(sizePolicy)
        font = QtGui.QFont()
        font.setFamily("Times New Roman")
        font.setPointSize(11)
        self.label_4.setFont(font)
        self.label_4.setObjectName("label_4")
        self.gridLayout_2.addWidget(self.label_4, 0, 2, 1, 1)
        self.label_7 = QtWidgets.QLabel(self.Manual)
        sizePolicy = QtWidgets.QSizePolicy(QtWidgets.QSizePolicy.Expanding, QtWidgets.QSizePolicy.Expanding)
        sizePolicy.setHorizontalStretch(0)
        sizePolicy.setVerticalStretch(0)
        sizePolicy.setHeightForWidth(self.label_7.sizePolicy().hasHeightForWidth())
        self.label_7.setSizePolicy(sizePolicy)
        font = QtGui.QFont()
        font.setFamily("Times New Roman")
        font.setPointSize(11)
        self.label_7.setFont(font)
        self.label_7.setObjectName("label_7")
        self.gridLayout_2.addWidget(self.label_7, 1, 0, 1, 1)
        self.ValueMicroY = QtWidgets.QLineEdit(self.Manual)
        sizePolicy = QtWidgets.QSizePolicy(QtWidgets.QSizePolicy.Expanding, QtWidgets.QSizePolicy.Expanding)
        sizePolicy.setHorizontalStretch(0)
        sizePolicy.setVerticalStretch(0)
        sizePolicy.setHeightForWidth(self.ValueMicroY.sizePolicy().hasHeightForWidth())
        self.ValueMicroY.setSizePolicy(sizePolicy)
        self.ValueMicroY.setObjectName("ValueMicroY")
        self.gridLayout_2.addWidget(self.ValueMicroY, 2, 4, 1, 1)
        self.label_3 = QtWidgets.QLabel(self.Manual)
        sizePolicy = QtWidgets.QSizePolicy(QtWidgets.QSizePolicy.Expanding, QtWidgets.QSizePolicy.Expanding)
        sizePolicy.setHorizontalStretch(0)
        sizePolicy.setVerticalStretch(0)
        sizePolicy.setHeightForWidth(self.label_3.sizePolicy().hasHeightForWidth())
        self.label_3.setSizePolicy(sizePolicy)
        font = QtGui.QFont()
        font.setFamily("Times New Roman")
        font.setPointSize(11)
        self.label_3.setFont(font)
        self.label_3.setObjectName("label_3")
        self.gridLayout_2.addWidget(self.label_3, 0, 0, 1, 1)
        self.label_8 = QtWidgets.QLabel(self.Manual)
        sizePolicy = QtWidgets.QSizePolicy(QtWidgets.QSizePolicy.Expanding, QtWidgets.QSizePolicy.Expanding)
        sizePolicy.setHorizontalStretch(0)
        sizePolicy.setVerticalStretch(0)
        sizePolicy.setHeightForWidth(self.label_8.sizePolicy().hasHeightForWidth())
        self.label_8.setSizePolicy(sizePolicy)
        font = QtGui.QFont()
        font.setFamily("Times New Roman")
        font.setPointSize(11)
        self.label_8.setFont(font)
        self.label_8.setObjectName("label_8")
        self.gridLayout_2.addWidget(self.label_8, 2, 0, 1, 1)
        self.ValueMicroZ = QtWidgets.QLineEdit(self.Manual)
        sizePolicy = QtWidgets.QSizePolicy(QtWidgets.QSizePolicy.Expanding, QtWidgets.QSizePolicy.Expanding)
        sizePolicy.setHorizontalStretch(0)
        sizePolicy.setVerticalStretch(0)
        sizePolicy.setHeightForWidth(self.ValueMicroZ.sizePolicy().hasHeightForWidth())
        self.ValueMicroZ.setSizePolicy(sizePolicy)
        self.ValueMicroZ.setObjectName("ValueMicroZ")
        self.gridLayout_2.addWidget(self.ValueMicroZ, 3, 4, 1, 1)
        self.StepMicroX = QtWidgets.QLineEdit(self.Manual)
        sizePolicy = QtWidgets.QSizePolicy(QtWidgets.QSizePolicy.Expanding, QtWidgets.QSizePolicy.Expanding)
        sizePolicy.setHorizontalStretch(0)
        sizePolicy.setVerticalStretch(0)
        sizePolicy.setHeightForWidth(self.StepMicroX.sizePolicy().hasHeightForWidth())
        self.StepMicroX.setSizePolicy(sizePolicy)
        self.StepMicroX.setObjectName("StepMicroX")
        self.gridLayout_2.addWidget(self.StepMicroX, 1, 2, 1, 1)
        self.label_9 = QtWidgets.QLabel(self.Manual)
        sizePolicy = QtWidgets.QSizePolicy(QtWidgets.QSizePolicy.Expanding, QtWidgets.QSizePolicy.Expanding)
        sizePolicy.setHorizontalStretch(0)
        sizePolicy.setVerticalStretch(0)
        sizePolicy.setHeightForWidth(self.label_9.sizePolicy().hasHeightForWidth())
        self.label_9.setSizePolicy(sizePolicy)
        font = QtGui.QFont()
        font.setFamily("Times New Roman")
        font.setPointSize(11)
        self.label_9.setFont(font)
        self.label_9.setObjectName("label_9")
        self.gridLayout_2.addWidget(self.label_9, 3, 0, 1, 1)
        self.label_6 = QtWidgets.QLabel(self.Manual)
        sizePolicy = QtWidgets.QSizePolicy(QtWidgets.QSizePolicy.Expanding, QtWidgets.QSizePolicy.Expanding)
        sizePolicy.setHorizontalStretch(0)
        sizePolicy.setVerticalStretch(0)
        sizePolicy.setHeightForWidth(self.label_6.sizePolicy().hasHeightForWidth())
        self.label_6.setSizePolicy(sizePolicy)
        font = QtGui.QFont()
        font.setFamily("Times New Roman")
        font.setPointSize(11)
        self.label_6.setFont(font)
        self.label_6.setObjectName("label_6")
        self.gridLayout_2.addWidget(self.label_6, 0, 4, 1, 1)
        self.VelMicroX = QtWidgets.QLineEdit(self.Manual)
        sizePolicy = QtWidgets.QSizePolicy(QtWidgets.QSizePolicy.Expanding, QtWidgets.QSizePolicy.Expanding)
        sizePolicy.setHorizontalStretch(0)
        sizePolicy.setVerticalStretch(0)
        sizePolicy.setHeightForWidth(self.VelMicroX.sizePolicy().hasHeightForWidth())
        self.VelMicroX.setSizePolicy(sizePolicy)
        self.VelMicroX.setObjectName("VelMicroX")
        self.gridLayout_2.addWidget(self.VelMicroX, 1, 3, 1, 1)
        self.label_5 = QtWidgets.QLabel(self.Manual)
        sizePolicy = QtWidgets.QSizePolicy(QtWidgets.QSizePolicy.Expanding, QtWidgets.QSizePolicy.Expanding)
        sizePolicy.setHorizontalStretch(0)
        sizePolicy.setVerticalStretch(0)
        sizePolicy.setHeightForWidth(self.label_5.sizePolicy().hasHeightForWidth())
        self.label_5.setSizePolicy(sizePolicy)
        font = QtGui.QFont()
        font.setFamily("Times New Roman")
        font.setPointSize(11)
        self.label_5.setFont(font)
        self.label_5.setObjectName("label_5")
        self.gridLayout_2.addWidget(self.label_5, 0, 3, 1, 1)
        self.ValueMicroX = QtWidgets.QLineEdit(self.Manual)
        sizePolicy = QtWidgets.QSizePolicy(QtWidgets.QSizePolicy.Expanding, QtWidgets.QSizePolicy.Expanding)
        sizePolicy.setHorizontalStretch(0)
        sizePolicy.setVerticalStretch(0)
        sizePolicy.setHeightForWidth(self.ValueMicroX.sizePolicy().hasHeightForWidth())
        self.ValueMicroX.setSizePolicy(sizePolicy)
        self.ValueMicroX.setObjectName("ValueMicroX")
        self.gridLayout_2.addWidget(self.ValueMicroX, 1, 4, 1, 1)
        self.StepMicroY = QtWidgets.QLineEdit(self.Manual)
        sizePolicy = QtWidgets.QSizePolicy(QtWidgets.QSizePolicy.Expanding, QtWidgets.QSizePolicy.Expanding)
        sizePolicy.setHorizontalStretch(0)
        sizePolicy.setVerticalStretch(0)
        sizePolicy.setHeightForWidth(self.StepMicroY.sizePolicy().hasHeightForWidth())
        self.StepMicroY.setSizePolicy(sizePolicy)
        self.StepMicroY.setObjectName("StepMicroY")
        self.gridLayout_2.addWidget(self.StepMicroY, 2, 2, 1, 1)
        self.VelMicroY = QtWidgets.QLineEdit(self.Manual)
        sizePolicy = QtWidgets.QSizePolicy(QtWidgets.QSizePolicy.Expanding, QtWidgets.QSizePolicy.Expanding)
        sizePolicy.setHorizontalStretch(0)
        sizePolicy.setVerticalStretch(0)
        sizePolicy.setHeightForWidth(self.VelMicroY.sizePolicy().hasHeightForWidth())
        self.VelMicroY.setSizePolicy(sizePolicy)
        self.VelMicroY.setObjectName("VelMicroY")
        self.gridLayout_2.addWidget(self.VelMicroY, 2, 3, 1, 1)
        self.VelMicroZ = QtWidgets.QLineEdit(self.Manual)
        sizePolicy = QtWidgets.QSizePolicy(QtWidgets.QSizePolicy.Expanding, QtWidgets.QSizePolicy.Expanding)
        sizePolicy.setHorizontalStretch(0)
        sizePolicy.setVerticalStretch(0)
        sizePolicy.setHeightForWidth(self.VelMicroZ.sizePolicy().hasHeightForWidth())
        self.VelMicroZ.setSizePolicy(sizePolicy)
        self.VelMicroZ.setObjectName("VelMicroZ")
        self.gridLayout_2.addWidget(self.VelMicroZ, 3, 3, 1, 1)
        self.StepMicroZ = QtWidgets.QLineEdit(self.Manual)
        sizePolicy = QtWidgets.QSizePolicy(QtWidgets.QSizePolicy.Expanding, QtWidgets.QSizePolicy.Expanding)
        sizePolicy.setHorizontalStretch(0)
        sizePolicy.setVerticalStretch(0)
        sizePolicy.setHeightForWidth(self.StepMicroZ.sizePolicy().hasHeightForWidth())
        self.StepMicroZ.setSizePolicy(sizePolicy)
        self.StepMicroZ.setObjectName("StepMicroZ")
        self.gridLayout_2.addWidget(self.StepMicroZ, 3, 2, 1, 1)
        self.formLayout.setLayout(4, QtWidgets.QFormLayout.SpanningRole, self.gridLayout_2)
        self.SelectMacro = QtWidgets.QRadioButton(self.Manual)
        sizePolicy = QtWidgets.QSizePolicy(QtWidgets.QSizePolicy.Expanding, QtWidgets.QSizePolicy.Expanding)
        sizePolicy.setHorizontalStretch(0)
        sizePolicy.setVerticalStretch(0)
        sizePolicy.setHeightForWidth(self.SelectMacro.sizePolicy().hasHeightForWidth())
        self.SelectMacro.setSizePolicy(sizePolicy)
        font = QtGui.QFont()
        font.setFamily("Times New Roman")
        font.setPointSize(12)
        self.SelectMacro.setFont(font)
        self.SelectMacro.setObjectName("SelectMacro")
        self.formLayout.setWidget(5, QtWidgets.QFormLayout.LabelRole, self.SelectMacro)
        self.ConnectMacro = QtWidgets.QPushButton(self.Manual)
        sizePolicy = QtWidgets.QSizePolicy(QtWidgets.QSizePolicy.Expanding, QtWidgets.QSizePolicy.Expanding)
        sizePolicy.setHorizontalStretch(0)
        sizePolicy.setVerticalStretch(0)
        sizePolicy.setHeightForWidth(self.ConnectMacro.sizePolicy().hasHeightForWidth())
        self.ConnectMacro.setSizePolicy(sizePolicy)
        font = QtGui.QFont()
        font.setFamily("Times New Roman")
        font.setPointSize(12)
        self.ConnectMacro.setFont(font)
        self.ConnectMacro.setObjectName("ConnectMacro")
        self.formLayout.setWidget(5, QtWidgets.QFormLayout.FieldRole, self.ConnectMacro)
        self.gridLayout_3 = QtWidgets.QGridLayout()
        self.gridLayout_3.setObjectName("gridLayout_3")
        self.VelMacroX = QtWidgets.QLineEdit(self.Manual)
        sizePolicy = QtWidgets.QSizePolicy(QtWidgets.QSizePolicy.Expanding, QtWidgets.QSizePolicy.Expanding)
        sizePolicy.setHorizontalStretch(0)
        sizePolicy.setVerticalStretch(0)
        sizePolicy.setHeightForWidth(self.VelMacroX.sizePolicy().hasHeightForWidth())
        self.VelMacroX.setSizePolicy(sizePolicy)
        self.VelMacroX.setObjectName("VelMacroX")
        self.gridLayout_3.addWidget(self.VelMacroX, 1, 2, 1, 1)
        self.StepMacroX = QtWidgets.QLineEdit(self.Manual)
        sizePolicy = QtWidgets.QSizePolicy(QtWidgets.QSizePolicy.Expanding, QtWidgets.QSizePolicy.Expanding)
        sizePolicy.setHorizontalStretch(0)
        sizePolicy.setVerticalStretch(0)
        sizePolicy.setHeightForWidth(self.StepMacroX.sizePolicy().hasHeightForWidth())
        self.StepMacroX.setSizePolicy(sizePolicy)
        self.StepMacroX.setObjectName("StepMacroX")
        self.gridLayout_3.addWidget(self.StepMacroX, 1, 1, 1, 1)
        self.label_11 = QtWidgets.QLabel(self.Manual)
        sizePolicy = QtWidgets.QSizePolicy(QtWidgets.QSizePolicy.Expanding, QtWidgets.QSizePolicy.Expanding)
        sizePolicy.setHorizontalStretch(0)
        sizePolicy.setVerticalStretch(0)
        sizePolicy.setHeightForWidth(self.label_11.sizePolicy().hasHeightForWidth())
        self.label_11.setSizePolicy(sizePolicy)
        font = QtGui.QFont()
        font.setFamily("Times New Roman")
        font.setPointSize(11)
        self.label_11.setFont(font)
        self.label_11.setObjectName("label_11")
        self.gridLayout_3.addWidget(self.label_11, 0, 0, 1, 1)
        self.label_14 = QtWidgets.QLabel(self.Manual)
        sizePolicy = QtWidgets.QSizePolicy(QtWidgets.QSizePolicy.Expanding, QtWidgets.QSizePolicy.Expanding)
        sizePolicy.setHorizontalStretch(0)
        sizePolicy.setVerticalStretch(0)
        sizePolicy.setHeightForWidth(self.label_14.sizePolicy().hasHeightForWidth())
        self.label_14.setSizePolicy(sizePolicy)
        font = QtGui.QFont()
        font.setFamily("Times New Roman")
        font.setPointSize(11)
        self.label_14.setFont(font)
        self.label_14.setObjectName("label_14")
        self.gridLayout_3.addWidget(self.label_14, 2, 0, 1, 1)
        self.label_10 = QtWidgets.QLabel(self.Manual)
        sizePolicy = QtWidgets.QSizePolicy(QtWidgets.QSizePolicy.Expanding, QtWidgets.QSizePolicy.Expanding)
        sizePolicy.setHorizontalStretch(0)
        sizePolicy.setVerticalStretch(0)
        sizePolicy.setHeightForWidth(self.label_10.sizePolicy().hasHeightForWidth())
        self.label_10.setSizePolicy(sizePolicy)
        font = QtGui.QFont()
        font.setFamily("Times New Roman")
        font.setPointSize(11)
        self.label_10.setFont(font)
        self.label_10.setObjectName("label_10")
        self.gridLayout_3.addWidget(self.label_10, 0, 2, 1, 1)
        self.label_13 = QtWidgets.QLabel(self.Manual)
        sizePolicy = QtWidgets.QSizePolicy(QtWidgets.QSizePolicy.Expanding, QtWidgets.QSizePolicy.Expanding)
        sizePolicy.setHorizontalStretch(0)
        sizePolicy.setVerticalStretch(0)
        sizePolicy.setHeightForWidth(self.label_13.sizePolicy().hasHeightForWidth())
        self.label_13.setSizePolicy(sizePolicy)
        font = QtGui.QFont()
        font.setFamily("Times New Roman")
        font.setPointSize(11)
        self.label_13.setFont(font)
        self.label_13.setObjectName("label_13")
        self.gridLayout_3.addWidget(self.label_13, 0, 3, 1, 1)
        self.label_16 = QtWidgets.QLabel(self.Manual)
        sizePolicy = QtWidgets.QSizePolicy(QtWidgets.QSizePolicy.Expanding, QtWidgets.QSizePolicy.Expanding)
        sizePolicy.setHorizontalStretch(0)
        sizePolicy.setVerticalStretch(0)
        sizePolicy.setHeightForWidth(self.label_16.sizePolicy().hasHeightForWidth())
        self.label_16.setSizePolicy(sizePolicy)
        font = QtGui.QFont()
        font.setFamily("Times New Roman")
        font.setPointSize(11)
        self.label_16.setFont(font)
        self.label_16.setObjectName("label_16")
        self.gridLayout_3.addWidget(self.label_16, 3, 0, 1, 1)
        self.label_12 = QtWidgets.QLabel(self.Manual)
        sizePolicy = QtWidgets.QSizePolicy(QtWidgets.QSizePolicy.Expanding, QtWidgets.QSizePolicy.Expanding)
        sizePolicy.setHorizontalStretch(0)
        sizePolicy.setVerticalStretch(0)
        sizePolicy.setHeightForWidth(self.label_12.sizePolicy().hasHeightForWidth())
        self.label_12.setSizePolicy(sizePolicy)
        font = QtGui.QFont()
        font.setFamily("Times New Roman")
        font.setPointSize(11)
        self.label_12.setFont(font)
        self.label_12.setObjectName("label_12")
        self.gridLayout_3.addWidget(self.label_12, 1, 0, 1, 1)
        self.label_15 = QtWidgets.QLabel(self.Manual)
        sizePolicy = QtWidgets.QSizePolicy(QtWidgets.QSizePolicy.Expanding, QtWidgets.QSizePolicy.Expanding)
        sizePolicy.setHorizontalStretch(0)
        sizePolicy.setVerticalStretch(0)
        sizePolicy.setHeightForWidth(self.label_15.sizePolicy().hasHeightForWidth())
        self.label_15.setSizePolicy(sizePolicy)
        font = QtGui.QFont()
        font.setFamily("Times New Roman")
        font.setPointSize(11)
        self.label_15.setFont(font)
        self.label_15.setObjectName("label_15")
        self.gridLayout_3.addWidget(self.label_15, 0, 1, 1, 1)
        self.ValueMacroX = QtWidgets.QLineEdit(self.Manual)
        sizePolicy = QtWidgets.QSizePolicy(QtWidgets.QSizePolicy.Expanding, QtWidgets.QSizePolicy.Expanding)
        sizePolicy.setHorizontalStretch(0)
        sizePolicy.setVerticalStretch(0)
        sizePolicy.setHeightForWidth(self.ValueMacroX.sizePolicy().hasHeightForWidth())
        self.ValueMacroX.setSizePolicy(sizePolicy)
        self.ValueMacroX.setObjectName("ValueMacroX")
        self.gridLayout_3.addWidget(self.ValueMacroX, 1, 3, 1, 1)
        self.StepMacroY = QtWidgets.QLineEdit(self.Manual)
        sizePolicy = QtWidgets.QSizePolicy(QtWidgets.QSizePolicy.Expanding, QtWidgets.QSizePolicy.Expanding)
        sizePolicy.setHorizontalStretch(0)
        sizePolicy.setVerticalStretch(0)
        sizePolicy.setHeightForWidth(self.StepMacroY.sizePolicy().hasHeightForWidth())
        self.StepMacroY.setSizePolicy(sizePolicy)
        self.StepMacroY.setObjectName("StepMacroY")
        self.gridLayout_3.addWidget(self.StepMacroY, 2, 1, 1, 1)
        self.VelMacroY = QtWidgets.QLineEdit(self.Manual)
        sizePolicy = QtWidgets.QSizePolicy(QtWidgets.QSizePolicy.Expanding, QtWidgets.QSizePolicy.Expanding)
        sizePolicy.setHorizontalStretch(0)
        sizePolicy.setVerticalStretch(0)
        sizePolicy.setHeightForWidth(self.VelMacroY.sizePolicy().hasHeightForWidth())
        self.VelMacroY.setSizePolicy(sizePolicy)
        self.VelMacroY.setObjectName("VelMacroY")
        self.gridLayout_3.addWidget(self.VelMacroY, 2, 2, 1, 1)
        self.ValueMacroY = QtWidgets.QLineEdit(self.Manual)
        sizePolicy = QtWidgets.QSizePolicy(QtWidgets.QSizePolicy.Expanding, QtWidgets.QSizePolicy.Expanding)
        sizePolicy.setHorizontalStretch(0)
        sizePolicy.setVerticalStretch(0)
        sizePolicy.setHeightForWidth(self.ValueMacroY.sizePolicy().hasHeightForWidth())
        self.ValueMacroY.setSizePolicy(sizePolicy)
        self.ValueMacroY.setObjectName("ValueMacroY")
        self.gridLayout_3.addWidget(self.ValueMacroY, 2, 3, 1, 1)
        self.StepMacroZ = QtWidgets.QLineEdit(self.Manual)
        sizePolicy = QtWidgets.QSizePolicy(QtWidgets.QSizePolicy.Expanding, QtWidgets.QSizePolicy.Expanding)
        sizePolicy.setHorizontalStretch(0)
        sizePolicy.setVerticalStretch(0)
        sizePolicy.setHeightForWidth(self.StepMacroZ.sizePolicy().hasHeightForWidth())
        self.StepMacroZ.setSizePolicy(sizePolicy)
        self.StepMacroZ.setObjectName("StepMacroZ")
        self.gridLayout_3.addWidget(self.StepMacroZ, 3, 1, 1, 1)
        self.VelMacroZ = QtWidgets.QLineEdit(self.Manual)
        sizePolicy = QtWidgets.QSizePolicy(QtWidgets.QSizePolicy.Expanding, QtWidgets.QSizePolicy.Expanding)
        sizePolicy.setHorizontalStretch(0)
        sizePolicy.setVerticalStretch(0)
        sizePolicy.setHeightForWidth(self.VelMacroZ.sizePolicy().hasHeightForWidth())
        self.VelMacroZ.setSizePolicy(sizePolicy)
        self.VelMacroZ.setObjectName("VelMacroZ")
        self.gridLayout_3.addWidget(self.VelMacroZ, 3, 2, 1, 1)
        self.ValueMacroZ = QtWidgets.QLineEdit(self.Manual)
        sizePolicy = QtWidgets.QSizePolicy(QtWidgets.QSizePolicy.Expanding, QtWidgets.QSizePolicy.Expanding)
        sizePolicy.setHorizontalStretch(0)
        sizePolicy.setVerticalStretch(0)
        sizePolicy.setHeightForWidth(self.ValueMacroZ.sizePolicy().hasHeightForWidth())
        self.ValueMacroZ.setSizePolicy(sizePolicy)
        self.ValueMacroZ.setObjectName("ValueMacroZ")
        self.gridLayout_3.addWidget(self.ValueMacroZ, 3, 3, 1, 1)
        self.gridLayout_3.setColumnStretch(0, 1)
        self.formLayout.setLayout(6, QtWidgets.QFormLayout.SpanningRole, self.gridLayout_3)
        self.SelectFocus = QtWidgets.QRadioButton(self.Manual)
        sizePolicy = QtWidgets.QSizePolicy(QtWidgets.QSizePolicy.Expanding, QtWidgets.QSizePolicy.Expanding)
        sizePolicy.setHorizontalStretch(0)
        sizePolicy.setVerticalStretch(0)
        sizePolicy.setHeightForWidth(self.SelectFocus.sizePolicy().hasHeightForWidth())
        self.SelectFocus.setSizePolicy(sizePolicy)
        font = QtGui.QFont()
        font.setFamily("Times New Roman")
        font.setPointSize(12)
        self.SelectFocus.setFont(font)
        self.SelectFocus.setObjectName("SelectFocus")
        self.formLayout.setWidget(7, QtWidgets.QFormLayout.LabelRole, self.SelectFocus)
        self.ConnectFocus = QtWidgets.QPushButton(self.Manual)
        sizePolicy = QtWidgets.QSizePolicy(QtWidgets.QSizePolicy.Ignored, QtWidgets.QSizePolicy.Expanding)
        sizePolicy.setHorizontalStretch(0)
        sizePolicy.setVerticalStretch(0)
        sizePolicy.setHeightForWidth(self.ConnectFocus.sizePolicy().hasHeightForWidth())
        self.ConnectFocus.setSizePolicy(sizePolicy)
        font = QtGui.QFont()
        font.setFamily("Times New Roman")
        font.setPointSize(12)
        self.ConnectFocus.setFont(font)
        self.ConnectFocus.setObjectName("ConnectFocus")
        self.formLayout.setWidget(7, QtWidgets.QFormLayout.FieldRole, self.ConnectFocus)
        self.gridLayout_4 = QtWidgets.QGridLayout()
        self.gridLayout_4.setObjectName("gridLayout_4")
        self.label_22 = QtWidgets.QLabel(self.Manual)
        sizePolicy = QtWidgets.QSizePolicy(QtWidgets.QSizePolicy.Expanding, QtWidgets.QSizePolicy.Expanding)
        sizePolicy.setHorizontalStretch(0)
        sizePolicy.setVerticalStretch(0)
        sizePolicy.setHeightForWidth(self.label_22.sizePolicy().hasHeightForWidth())
        self.label_22.setSizePolicy(sizePolicy)
        font = QtGui.QFont()
        font.setFamily("Times New Roman")
        font.setPointSize(11)
        self.label_22.setFont(font)
        self.label_22.setObjectName("label_22")
        self.gridLayout_4.addWidget(self.label_22, 0, 1, 1, 1)
        self.label_17 = QtWidgets.QLabel(self.Manual)
        sizePolicy = QtWidgets.QSizePolicy(QtWidgets.QSizePolicy.Expanding, QtWidgets.QSizePolicy.Expanding)
        sizePolicy.setHorizontalStretch(0)
        sizePolicy.setVerticalStretch(0)
        sizePolicy.setHeightForWidth(self.label_17.sizePolicy().hasHeightForWidth())
        self.label_17.setSizePolicy(sizePolicy)
        font = QtGui.QFont()
        font.setFamily("Times New Roman")
        font.setPointSize(11)
        self.label_17.setFont(font)
        self.label_17.setObjectName("label_17")
        self.gridLayout_4.addWidget(self.label_17, 0, 2, 1, 1)
        self.label_19 = QtWidgets.QLabel(self.Manual)
        sizePolicy = QtWidgets.QSizePolicy(QtWidgets.QSizePolicy.Expanding, QtWidgets.QSizePolicy.Expanding)
        sizePolicy.setHorizontalStretch(0)
        sizePolicy.setVerticalStretch(0)
        sizePolicy.setHeightForWidth(self.label_19.sizePolicy().hasHeightForWidth())
        self.label_19.setSizePolicy(sizePolicy)
        font = QtGui.QFont()
        font.setFamily("Times New Roman")
        font.setPointSize(11)
        self.label_19.setFont(font)
        self.label_19.setObjectName("label_19")
        self.gridLayout_4.addWidget(self.label_19, 1, 0, 1, 1)
        self.label_20 = QtWidgets.QLabel(self.Manual)
        sizePolicy = QtWidgets.QSizePolicy(QtWidgets.QSizePolicy.Expanding, QtWidgets.QSizePolicy.Expanding)
        sizePolicy.setHorizontalStretch(0)
        sizePolicy.setVerticalStretch(0)
        sizePolicy.setHeightForWidth(self.label_20.sizePolicy().hasHeightForWidth())
        self.label_20.setSizePolicy(sizePolicy)
        font = QtGui.QFont()
        font.setFamily("Times New Roman")
        font.setPointSize(11)
        self.label_20.setFont(font)
        self.label_20.setObjectName("label_20")
        self.gridLayout_4.addWidget(self.label_20, 0, 3, 1, 1)
        self.label_18 = QtWidgets.QLabel(self.Manual)
        sizePolicy = QtWidgets.QSizePolicy(QtWidgets.QSizePolicy.Expanding, QtWidgets.QSizePolicy.Expanding)
        sizePolicy.setHorizontalStretch(0)
        sizePolicy.setVerticalStretch(0)
        sizePolicy.setHeightForWidth(self.label_18.sizePolicy().hasHeightForWidth())
        self.label_18.setSizePolicy(sizePolicy)
        font = QtGui.QFont()
        font.setFamily("Times New Roman")
        font.setPointSize(11)
        self.label_18.setFont(font)
        self.label_18.setObjectName("label_18")
        self.gridLayout_4.addWidget(self.label_18, 0, 0, 1, 1)
        self.StepFocusZ = QtWidgets.QLineEdit(self.Manual)
        sizePolicy = QtWidgets.QSizePolicy(QtWidgets.QSizePolicy.Expanding, QtWidgets.QSizePolicy.Expanding)
        sizePolicy.setHorizontalStretch(0)
        sizePolicy.setVerticalStretch(0)
        sizePolicy.setHeightForWidth(self.StepFocusZ.sizePolicy().hasHeightForWidth())
        self.StepFocusZ.setSizePolicy(sizePolicy)
        self.StepFocusZ.setObjectName("StepFocusZ")
        self.gridLayout_4.addWidget(self.StepFocusZ, 1, 1, 1, 1)
        self.VelFocusZ = QtWidgets.QLineEdit(self.Manual)
        sizePolicy = QtWidgets.QSizePolicy(QtWidgets.QSizePolicy.Expanding, QtWidgets.QSizePolicy.Expanding)
        sizePolicy.setHorizontalStretch(0)
        sizePolicy.setVerticalStretch(0)
        sizePolicy.setHeightForWidth(self.VelFocusZ.sizePolicy().hasHeightForWidth())
        self.VelFocusZ.setSizePolicy(sizePolicy)
        self.VelFocusZ.setObjectName("VelFocusZ")
        self.gridLayout_4.addWidget(self.VelFocusZ, 1, 2, 1, 1)
        self.ValueFocusZ = QtWidgets.QLineEdit(self.Manual)
        sizePolicy = QtWidgets.QSizePolicy(QtWidgets.QSizePolicy.Expanding, QtWidgets.QSizePolicy.Expanding)
        sizePolicy.setHorizontalStretch(0)
        sizePolicy.setVerticalStretch(0)
        sizePolicy.setHeightForWidth(self.ValueFocusZ.sizePolicy().hasHeightForWidth())
        self.ValueFocusZ.setSizePolicy(sizePolicy)
        self.ValueFocusZ.setObjectName("ValueFocusZ")
        self.gridLayout_4.addWidget(self.ValueFocusZ, 1, 3, 1, 1)
        self.gridLayout_4.setColumnStretch(0, 1)
        self.formLayout.setLayout(8, QtWidgets.QFormLayout.SpanningRole, self.gridLayout_4)
        self.tabWidget.addTab(self.Manual, "")
        self.tab = QtWidgets.QWidget()
        self.tab.setObjectName("tab")
        self.gridLayoutWidget = QtWidgets.QWidget(self.tab)
        self.gridLayoutWidget.setGeometry(QtCore.QRect(9, 19, 321, 116))
        self.gridLayoutWidget.setObjectName("gridLayoutWidget")
        self.gridLayout_5 = QtWidgets.QGridLayout(self.gridLayoutWidget)
        self.gridLayout_5.setContentsMargins(0, 0, 0, 0)
        self.gridLayout_5.setObjectName("gridLayout_5")
        self.MicroCheck = QtWidgets.QCheckBox(self.gridLayoutWidget)
        self.MicroCheck.setObjectName("MicroCheck")
        self.gridLayout_5.addWidget(self.MicroCheck, 1, 0, 1, 1)
        self.NormalCheck = QtWidgets.QCheckBox(self.gridLayoutWidget)
        self.NormalCheck.setObjectName("NormalCheck")
        self.gridLayout_5.addWidget(self.NormalCheck, 2, 0, 1, 1)
        self.LateralCheck = QtWidgets.QCheckBox(self.gridLayoutWidget)
        self.LateralCheck.setObjectName("LateralCheck")
        self.gridLayout_5.addWidget(self.LateralCheck, 2, 1, 1, 1)
        self.ScopeCheck = QtWidgets.QCheckBox(self.gridLayoutWidget)
        self.ScopeCheck.setObjectName("ScopeCheck")
        self.gridLayout_5.addWidget(self.ScopeCheck, 0, 1, 1, 1)
        self.MacroCheck = QtWidgets.QCheckBox(self.gridLayoutWidget)
        self.MacroCheck.setObjectName("MacroCheck")
        self.gridLayout_5.addWidget(self.MacroCheck, 1, 1, 1, 1)
        self.FocusCheck = QtWidgets.QCheckBox(self.gridLayoutWidget)
        self.FocusCheck.setObjectName("FocusCheck")
        self.gridLayout_5.addWidget(self.FocusCheck, 0, 0, 1, 1)
        self.ConnectAll = QtWidgets.QPushButton(self.gridLayoutWidget)
        self.ConnectAll.setObjectName("ConnectAll")
        self.gridLayout_5.addWidget(self.ConnectAll, 3, 0, 1, 2)
        self.gridLayoutWidget_2 = QtWidgets.QWidget(self.tab)
        self.gridLayoutWidget_2.setGeometry(QtCore.QRect(10, 340, 321, 361))
        self.gridLayoutWidget_2.setObjectName("gridLayoutWidget_2")
        self.gridLayout_6 = QtWidgets.QGridLayout(self.gridLayoutWidget_2)
        self.gridLayout_6.setContentsMargins(0, 0, 0, 0)
        self.gridLayout_6.setObjectName("gridLayout_6")
        self.AutoFocus = QtWidgets.QRadioButton(self.gridLayoutWidget_2)
        self.AutoFocus.setObjectName("AutoFocus")
        self.gridLayout_6.addWidget(self.AutoFocus, 0, 0, 1, 1)
        self.SelectPick = QtWidgets.QRadioButton(self.gridLayoutWidget_2)
        self.SelectPick.setObjectName("SelectPick")
        self.gridLayout_6.addWidget(self.SelectPick, 2, 0, 1, 1)
        self.SelectPlace = QtWidgets.QRadioButton(self.gridLayoutWidget_2)
        self.SelectPlace.setObjectName("SelectPlace")
        self.gridLayout_6.addWidget(self.SelectPlace, 3, 0, 1, 1)
        self.SemiButton = QtWidgets.QDialogButtonBox(self.gridLayoutWidget_2)
        self.SemiButton.setStandardButtons(QtWidgets.QDialogButtonBox.Cancel|QtWidgets.QDialogButtonBox.Ok)
        self.SemiButton.setObjectName("SemiButton")
        self.gridLayout_6.addWidget(self.SemiButton, 4, 0, 1, 1)
        self.SelectPush = QtWidgets.QRadioButton(self.gridLayoutWidget_2)
        self.SelectPush.setObjectName("SelectPush")
        self.gridLayout_6.addWidget(self.SelectPush, 1, 0, 1, 1)
        self.gridLayout_6.setRowStretch(0, 1)
        self.gridLayout_6.setRowStretch(1, 1)
        self.gridLayout_6.setRowStretch(2, 1)
        self.gridLayout_6.setRowStretch(3, 1)
        self.gridLayout_6.setRowStretch(4, 1)
        self.tabWidget.addTab(self.tab, "")
        self.gridLayout.addWidget(self.tabWidget, 0, 0, 2, 1)
        self.gridLayout.setColumnStretch(0, 1)
        self.gridLayout.setColumnStretch(1, 2)
        self.gridLayout.setRowStretch(0, 2)
        self.gridLayout.setRowStretch(1, 2)
        AutoTest.setCentralWidget(self.centralwidget)
        self.menubar = QtWidgets.QMenuBar(AutoTest)
        self.menubar.setGeometry(QtCore.QRect(0, 0, 1059, 23))
        self.menubar.setObjectName("menubar")
        AutoTest.setMenuBar(self.menubar)
        self.statusbar = QtWidgets.QStatusBar(AutoTest)
        self.statusbar.setObjectName("statusbar")
        AutoTest.setStatusBar(self.statusbar)

        self.retranslateUi(AutoTest)
        self.tabWidget.setCurrentIndex(1)
        QtCore.QMetaObject.connectSlotsByName(AutoTest)

    def retranslateUi(self, AutoTest):
        _translate = QtCore.QCoreApplication.translate
        AutoTest.setWindowTitle(_translate("AutoTest", "MainWindow"))
        self.groupBox_2.setTitle(_translate("AutoTest", "Lateral Force"))
        self.groupBox.setTitle(_translate("AutoTest", "Normal Force"))
        self.tabWidget.setTabText(self.tabWidget.indexOf(self.Auto), _translate("AutoTest", "Auto"))
        self.label.setText(_translate("AutoTest", "Normal Sensor"))
        self.ConnectNorm.setText(_translate("AutoTest", "Connect"))
        self.label_2.setText(_translate("AutoTest", "Lateral Sensor"))
        self.ConnectLater.setText(_translate("AutoTest", "ReZero"))
        self.label_21.setText(_translate("AutoTest", "Microscope"))
        self.ShowImage.setText(_translate("AutoTest", "Show Image"))
        self.SelectMicro.setText(_translate("AutoTest", "Micro"))
        self.ConnectMicro.setText(_translate("AutoTest", "Connect"))
        self.label_4.setText(_translate("AutoTest", "Step"))
        self.label_7.setText(_translate("AutoTest", "X"))
        self.label_3.setText(_translate("AutoTest", "Axes"))
        self.label_8.setText(_translate("AutoTest", "Y"))
        self.label_9.setText(_translate("AutoTest", "Z"))
        self.label_6.setText(_translate("AutoTest", "Value"))
        self.label_5.setText(_translate("AutoTest", "Velocity"))
        self.SelectMacro.setText(_translate("AutoTest", "Macro"))
        self.ConnectMacro.setText(_translate("AutoTest", "Connect"))
        self.label_11.setText(_translate("AutoTest", "Axes"))
        self.label_14.setText(_translate("AutoTest", "Y"))
        self.label_10.setText(_translate("AutoTest", "Velocity"))
        self.label_13.setText(_translate("AutoTest", "Value"))
        self.label_16.setText(_translate("AutoTest", "Z"))
        self.label_12.setText(_translate("AutoTest", "X"))
        self.label_15.setText(_translate("AutoTest", "Step"))
        self.SelectFocus.setText(_translate("AutoTest", "Focus"))
        self.ConnectFocus.setText(_translate("AutoTest", "Connect"))
        self.label_22.setText(_translate("AutoTest", "Step"))
        self.label_17.setText(_translate("AutoTest", "Velocity"))
        self.label_19.setText(_translate("AutoTest", "Z"))
        self.label_20.setText(_translate("AutoTest", "Value"))
        self.label_18.setText(_translate("AutoTest", "Axes"))
        self.tabWidget.setTabText(self.tabWidget.indexOf(self.Manual), _translate("AutoTest", "Manual"))
        self.MicroCheck.setText(_translate("AutoTest", "Micro"))
        self.NormalCheck.setText(_translate("AutoTest", "Normal Force"))
        self.LateralCheck.setText(_translate("AutoTest", "Lateral Force"))
        self.ScopeCheck.setText(_translate("AutoTest", "Microscope"))
        self.MacroCheck.setText(_translate("AutoTest", "Macro"))
        self.FocusCheck.setText(_translate("AutoTest", "Focus"))
        self.ConnectAll.setText(_translate("AutoTest", "Connect"))
        self.AutoFocus.setText(_translate("AutoTest", "AutoFocus"))
        self.SelectPick.setText(_translate("AutoTest", "Pick"))
        self.SelectPlace.setText(_translate("AutoTest", "Place"))
        self.SelectPush.setText(_translate("AutoTest", "Push"))
        self.tabWidget.setTabText(self.tabWidget.indexOf(self.tab), _translate("AutoTest", "SemiAuto"))
