# Supplementary material for: Fully automatic transfer and measurement system for structural superlubric materials
Source: Nat Commun. 2023 Oct 10;14:6323. doi: 10.1038/s41467-023-41859-6 (PMC10564961; doi:10.1038/s41467-023-41859-6)
Supplement: Supplementary file 9 — Supplementary Software 1 [file 41467_2023_41859_MOESM9_ESM.zip › Supplementary Software/AutoTest/GUI/AutoTest.ui]

<?xml version="1.0" encoding="UTF-8"?>
<ui version="4.0">
 <class>AutoTest</class>
 <widget class="QMainWindow" name="AutoTest">
  <property name="geometry">
   <rect>
    <x>0</x>
    <y>0</y>
    <width>1059</width>
    <height>799</height>
   </rect>
  </property>
  <property name="sizePolicy">
   <sizepolicy hsizetype="Expanding" vsizetype="Expanding">
    <horstretch>0</horstretch>
    <verstretch>0</verstretch>
   </sizepolicy>
  </property>
  <property name="windowTitle">
   <string>MainWindow</string>
  </property>
  <widget class="QWidget" name="centralwidget">
   <layout class="QGridLayout" name="gridLayout" rowstretch="2,2" columnstretch="1,2">
    <property name="spacing">
     <number>4</number>
    </property>
    <item row="1" column="1">
     <widget class="QGroupBox" name="groupBox_2">
      <property name="sizePolicy">
       <sizepolicy hsizetype="Expanding" vsizetype="Expanding">
        <horstretch>0</horstretch>
        <verstretch>0</verstretch>
       </sizepolicy>
      </property>
      <property name="font">
       <font>
        <family>Times New Roman</family>
        <pointsize>12</pointsize>
       </font>
      </property>
      <property name="title">
       <string>Lateral Force</string>
      </property>
     </widget>
    </item>
    <item row="0" column="1">
     <widget class="QGroupBox" name="groupBox">
      <property name="sizePolicy">
       <sizepolicy hsizetype="Expanding" vsizetype="Expanding">
        <horstretch>0</horstretch>
        <verstretch>0</verstretch>
       </sizepolicy>
      </property>
      <property name="font">
       <font>
        <family>Times New Roman</family>
        <pointsize>12</pointsize>
       </font>
      </property>
      <property name="title">
       <string>Normal Force</string>
      </property>
     </widget>
    </item>
    <item row="0" column="0" rowspan="2">
     <widget class="QTabWidget" name="tabWidget">
      <property name="font">
       <font>
        <family>Times New Roman</family>
        <pointsize>12</pointsize>
       </font>
      </property>
      <property name="currentIndex">
       <number>1</number>
      </property>
      <widget class="QWidget" name="Auto">
       <property name="font">
        <font>
         <family>Arial</family>
         <pointsize>12</pointsize>
        </font>
       </property>
       <attribute name="title">
        <string>Auto</string>
       </attribute>
      </widget>
      <widget class="QWidget" name="Manual">
       <property name="font">
        <font>
         <family>Arial</family>
         <pointsize>12</pointsize>
        </font>
       </property>
       <attribute name="title">
        <string>Manual</string>
       </attribute>
       <layout class="QFormLayout" name="formLayout">
        <item row="0" column="0">
         <widget class="QLabel" name="label">
          <property name="sizePolicy">
           <sizepolicy hsizetype="Expanding" vsizetype="Expanding">
            <horstretch>0</horstretch>
            <verstretch>0</verstretch>
           </sizepolicy>
          </property>
          <property name="font">
           <font>
            <family>Times New Roman</family>
            <pointsize>12</pointsize>
           </font>
          </property>
          <property name="text">
           <string>Normal Sensor</string>
          </property>
         </widget>
        </item>
        <item row="0" column="1">
         <widget class="QPushButton" name="ConnectNorm">
          <property name="sizePolicy">
           <sizepolicy hsizetype="Expanding" vsizetype="Expanding">
            <horstretch>0</horstretch>
            <verstretch>0</verstretch>
           </sizepolicy>
          </property>
          <property name="font">
           <font>
            <family>Times New Roman</family>
            <pointsize>12</pointsize>
           </font>
          </property>
          <property name="text">
           <string>Connect</string>
          </property>
         </widget>
        </item>
        <item row="1" column="0">
         <widget class="QLabel" name="label_2">
          <property name="sizePolicy">
           <sizepolicy hsizetype="Expanding" vsizetype="Expanding">
            <horstretch>0</horstretch>
            <verstretch>0</verstretch>
           </sizepolicy>
          </property>
          <property name="font">
           <font>
            <family>Times New Roman</family>
            <pointsize>12</pointsize>
           </font>
          </property>
          <property name="text">
           <string>Lateral Sensor</string>
          </property>
         </widget>
        </item>
        <item row="1" column="1">
         <widget class="QPushButton" name="ConnectLater">
          <property name="sizePolicy">
           <sizepolicy hsizetype="Expanding" vsizetype="Expanding">
            <horstretch>0</horstretch>
            <verstretch>0</verstretch>
           </sizepolicy>
          </property>
          <property name="font">
           <font>
            <family>Times New Roman</family>
            <pointsize>12</pointsize>
           </font>
          </property>
          <property name="text">
           <string>ReZero</string>
          </property>
         </widget>
        </item>
        <item row="2" column="0">
         <widget class="QLabel" name="label_21">
          <property name="sizePolicy">
           <sizepolicy hsizetype="Expanding" vsizetype="Expanding">
            <horstretch>0</horstretch>
            <verstretch>0</verstretch>
           </sizepolicy>
          </property>
          <property name="font">
           <font>
            <family>Times New Roman</family>
            <pointsize>12</pointsize>
           </font>
          </property>
          <property name="text">
           <string>Microscope</string>
          </property>
         </widget>
        </item>
        <item row="2" column="1">
         <widget class="QPushButton" name="ShowImage">
          <property name="sizePolicy">
           <sizepolicy hsizetype="Expanding" vsizetype="Expanding">
            <horstretch>0</horstretch>
            <verstretch>0</verstretch>
           </sizepolicy>
          </property>
          <property name="font">
           <font>
            <family>Times New Roman</family>
            <pointsize>12</pointsize>
           </font>
          </property>
          <property name="text">
           <string>Show Image</string>
          </property>
         </widget>
        </item>
        <item row="3" column="0">
         <widget class="QRadioButton" name="SelectMicro">
          <property name="sizePolicy">
           <sizepolicy hsizetype="Expanding" vsizetype="Expanding">
            <horstretch>0</horstretch>
            <verstretch>0</verstretch>
           </sizepolicy>
          </property>
          <property name="font">
           <font>
            <family>Times New Roman</family>
            <pointsize>12</pointsize>
           </font>
          </property>
          <property name="text">
           <string>Micro</string>
          </property>
         </widget>
        </item>
        <item row="3" column="1">
         <widget class="QPushButton" name="ConnectMicro">
          <property name="sizePolicy">
           <sizepolicy hsizetype="Expanding" vsizetype="Expanding">
            <horstretch>0</horstretch>
            <verstretch>0</verstretch>
           </sizepolicy>
          </property>
          <property name="font">
           <font>
            <family>Times New Roman</family>
            <pointsize>12</pointsize>
           </font>
          </property>
          <property name="text">
           <string>Connect</string>
          </property>
         </widget>
        </item>
        <item row="4" column="0" colspan="2">
         <layout class="QGridLayout" name="gridLayout_2">
          <item row="0" column="2">
           <widget class="QLabel" name="label_4">
            <property name="sizePolicy">
             <sizepolicy hsizetype="Expanding" vsizetype="Expanding">
              <horstretch>0</horstretch>
              <verstretch>0</verstretch>
             </sizepolicy>
            </property>
            <property name="font">
             <font>
              <family>Times New Roman</family>
              <pointsize>11</pointsize>
             </font>
            </property>
            <property name="text">
             <string>Step</string>
            </property>
           </widget>
          </item>
          <item row="1" column="0">
           <widget class="QLabel" name="label_7">
            <property name="sizePolicy">
             <sizepolicy hsizetype="Expanding" vsizetype="Expanding">
              <horstretch>0</horstretch>
              <verstretch>0</verstretch>
             </sizepolicy>
            </property>
            <property name="font">
             <font>
              <family>Times New Roman</family>
              <pointsize>11</pointsize>
             </font>
            </property>
            <property name="text">
             <string>X</string>
            </property>
           </widget>
          </item>
          <item row="2" column="4">
           <widget class="QLineEdit" name="ValueMicroY">
            <property name="sizePolicy">
             <sizepolicy hsizetype="Expanding" vsizetype="Expanding">
              <horstretch>0</horstretch>
              <verstretch>0</verstretch>
             </sizepolicy>
            </property>
           </widget>
          </item>
          <item row="0" column="0">
           <widget class="QLabel" name="label_3">
            <property name="sizePolicy">
             <sizepolicy hsizetype="Expanding" vsizetype="Expanding">
              <horstretch>0</horstretch>
              <verstretch>0</verstretch>
             </sizepolicy>
            </property>
            <property name="font">
             <font>
              <family>Times New Roman</family>
              <pointsize>11</pointsize>
             </font>
            </property>
            <property name="text">
             <string>Axes</string>
            </property>
           </widget>
          </item>
          <item row="2" column="0">
           <widget class="QLabel" name="label_8">
            <property name="sizePolicy">
             <sizepolicy hsizetype="Expanding" vsizetype="Expanding">
              <horstretch>0</horstretch>
              <verstretch>0</verstretch>
             </sizepolicy>
            </property>
            <property name="font">
             <font>
              <family>Times New Roman</family>
              <pointsize>11</pointsize>
             </font>
            </property>
            <property name="text">
             <string>Y</string>
            </property>
           </widget>
          </item>
          <item row="3" column="4">
           <widget class="QLineEdit" name="ValueMicroZ">
            <property name="sizePolicy">
             <sizepolicy hsizetype="Expanding" vsizetype="Expanding">
              <horstretch>0</horstretch>
              <verstretch>0</verstretch>
             </sizepolicy>
            </property>
           </widget>
          </item>
          <item row="1" column="2">
           <widget class="QLineEdit" name="StepMicroX">
            <property name="sizePolicy">
             <sizepolicy hsizetype="Expanding" vsizetype="Expanding">
              <horstretch>0</horstretch>
              <verstretch>0</verstretch>
             </sizepolicy>
            </property>
           </widget>
          </item>
          <item row="3" column="0">
           <widget class="QLabel" name="label_9">
            <property name="sizePolicy">
             <sizepolicy hsizetype="Expanding" vsizetype="Expanding">
              <horstretch>0</horstretch>
              <verstretch>0</verstretch>
             </sizepolicy>
            </property>
            <property name="font">
             <font>
              <family>Times New Roman</family>
              <pointsize>11</pointsize>
             </font>
            </property>
            <property name="text">
             <string>Z</string>
            </property>
           </widget>
          </item>
          <item row="0" column="4">
           <widget class="QLabel" name="label_6">
            <property name="sizePolicy">
             <sizepolicy hsizetype="Expanding" vsizetype="Expanding">
              <horstretch>0</horstretch>
              <verstretch>0</verstretch>
             </sizepolicy>
            </property>
            <property name="font">
             <font>
              <family>Times New Roman</family>
              <pointsize>11</pointsize>
             </font>
            </property>
            <property name="text">
             <string>Value</string>
            </property>
           </widget>
          </item>
          <item row="1" column="3">
           <widget class="QLineEdit" name="VelMicroX">
            <property name="sizePolicy">
             <sizepolicy hsizetype="Expanding" vsizetype="Expanding">
              <horstretch>0</horstretch>
              <verstretch>0</verstretch>
             </sizepolicy>
            </property>
           </widget>
          </item>
          <item row="0" column="3">
           <widget class="QLabel" name="label_5">
            <property name="sizePolicy">
             <sizepolicy hsizetype="Expanding" vsizetype="Expanding">
              <horstretch>0</horstretch>
              <verstretch>0</verstretch>
             </sizepolicy>
            </property>
            <property name="font">
             <font>
              <family>Times New Roman</family>
              <pointsize>11</pointsize>
             </font>
            </property>
            <property name="text">
             <string>Velocity</string>
            </property>
           </widget>
          </item>
          <item row="1" column="4">
           <widget class="QLineEdit" name="ValueMicroX">
            <property name="sizePolicy">
             <sizepolicy hsizetype="Expanding" vsizetype="Expanding">
              <horstretch>0</horstretch>
              <verstretch>0</verstretch>
             </sizepolicy>
            </property>
           </widget>
          </item>
          <item row="2" column="2">
           <widget class="QLineEdit" name="StepMicroY">
            <property name="sizePolicy">
             <sizepolicy hsizetype="Expanding" vsizetype="Expanding">
              <horstretch>0</horstretch>
              <verstretch>0</verstretch>
             </sizepolicy>
            </property>
           </widget>
          </item>
          <item row="2" column="3">
           <widget class="QLineEdit" name="VelMicroY">
            <property name="sizePolicy">
             <sizepolicy hsizetype="Expanding" vsizetype="Expanding">
              <horstretch>0</horstretch>
              <verstretch>0</verstretch>
             </sizepolicy>
            </property>
           </widget>
          </item>
          <item row="3" column="3">
           <widget class="QLineEdit" name="VelMicroZ">
            <property name="sizePolicy">
             <sizepolicy hsizetype="Expanding" vsizetype="Expanding">
              <horstretch>0</horstretch>
              <verstretch>0</verstretch>
             </sizepolicy>
            </property>
           </widget>
          </item>
          <item row="3" column="2">
           <widget class="QLineEdit" name="StepMicroZ">
            <property name="sizePolicy">
             <sizepolicy hsizetype="Expanding" vsizetype="Expanding">
              <horstretch>0</horstretch>
              <verstretch>0</verstretch>
             </sizepolicy>
            </property>
           </widget>
          </item>
         </layout>
        </item>
        <item row="5" column="0">
         <widget class="QRadioButton" name="SelectMacro">
          <property name="sizePolicy">
           <sizepolicy hsizetype="Expanding" vsizetype="Expanding">
            <horstretch>0</horstretch>
            <verstretch>0</verstretch>
           </sizepolicy>
          </property>
          <property name="font">
           <font>
            <family>Times New Roman</family>
            <pointsize>12</pointsize>
           </font>
          </property>
          <property name="text">
           <string>Macro</string>
          </property>
         </widget>
        </item>
        <item row="5" column="1">
         <widget class="QPushButton" name="ConnectMacro">
          <property name="sizePolicy">
           <sizepolicy hsizetype="Expanding" vsizetype="Expanding">
            <horstretch>0</horstretch>
            <verstretch>0</verstretch>
           </sizepolicy>
          </property>
          <property name="font">
           <font>
            <family>Times New Roman</family>
            <pointsize>12</pointsize>
           </font>
          </property>
          <property name="text">
           <string>Connect</string>
          </property>
         </widget>
        </item>
        <item row="6" column="0" colspan="2">
         <layout class="QGridLayout" name="gridLayout_3" columnstretch="1,0,0,0">
          <item row="1" column="2">
           <widget class="QLineEdit" name="VelMacroX">
            <property name="sizePolicy">
             <sizepolicy hsizetype="Expanding" vsizetype="Expanding">
              <horstretch>0</horstretch>
              <verstretch>0</verstretch>
             </sizepolicy>
            </property>
           </widget>
          </item>
          <item row="1" column="1">
           <widget class="QLineEdit" name="StepMacroX">
            <property name="sizePolicy">
             <sizepolicy hsizetype="Expanding" vsizetype="Expanding">
              <horstretch>0</horstretch>
              <verstretch>0</verstretch>
             </sizepolicy>
            </property>
           </widget>
          </item>
          <item row="0" column="0">
           <widget class="QLabel" name="label_11">
            <property name="sizePolicy">
             <sizepolicy hsizetype="Expanding" vsizetype="Expanding">
              <horstretch>0</horstretch>
              <verstretch>0</verstretch>
             </sizepolicy>
            </property>
            <property name="font">
             <font>
              <family>Times New Roman</family>
              <pointsize>11</pointsize>
             </font>
            </property>
            <property name="text">
             <string>Axes</string>
            </property>
           </widget>
          </item>
          <item row="2" column="0">
           <widget class="QLabel" name="label_14">
            <property name="sizePolicy">
             <sizepolicy hsizetype="Expanding" vsizetype="Expanding">
              <horstretch>0</horstretch>
              <verstretch>0</verstretch>
             </sizepolicy>
            </property>
            <property name="font">
             <font>
              <family>Times New Roman</family>
              <pointsize>11</pointsize>
             </font>
            </property>
            <property name="text">
             <string>Y</string>
            </property>
           </widget>
          </item>
          <item row="0" column="2">
           <widget class="QLabel" name="label_10">
            <property name="sizePolicy">
             <sizepolicy hsizetype="Expanding" vsizetype="Expanding">
              <horstretch>0</horstretch>
              <verstretch>0</verstretch>
             </sizepolicy>
            </property>
            <property name="font">
             <font>
              <family>Times New Roman</family>
              <pointsize>11</pointsize>
             </font>
            </property>
            <property name="text">
             <string>Velocity</string>
            </property>
           </widget>
          </item>
          <item row="0" column="3">
           <widget class="QLabel" name="label_13">
            <property name="sizePolicy">
             <sizepolicy hsizetype="Expanding" vsizetype="Expanding">
              <horstretch>0</horstretch>
              <verstretch>0</verstretch>
             </sizepolicy>
            </property>
            <property name="font">
             <font>
              <family>Times New Roman</family>
              <pointsize>11</pointsize>
             </font>
            </property>
            <property name="text">
             <string>Value</string>
            </property>
           </widget>
          </item>
          <item row="3" column="0">
           <widget class="QLabel" name="label_16">
            <property name="sizePolicy">
             <sizepolicy hsizetype="Expanding" vsizetype="Expanding">
              <horstretch>0</horstretch>
              <verstretch>0</verstretch>
             </sizepolicy>
            </property>
            <property name="font">
             <font>
              <family>Times New Roman</family>
              <pointsize>11</pointsize>
             </font>
            </property>
            <property name="text">
             <string>Z</string>
            </property>
           </widget>
          </item>
          <item row="1" column="0">
           <widget class="QLabel" name="label_12">
            <property name="sizePolicy">
             <sizepolicy hsizetype="Expanding" vsizetype="Expanding">
              <horstretch>0</horstretch>
              <verstretch>0</verstretch>
             </sizepolicy>
            </property>
            <property name="font">
             <font>
              <family>Times New Roman</family>
              <pointsize>11</pointsize>
             </font>
            </property>
            <property name="text">
             <string>X</string>
            </property>
           </widget>
          </item>
          <item row="0" column="1">
           <widget class="QLabel" name="label_15">
            <property name="sizePolicy">
             <sizepolicy hsizetype="Expanding" vsizetype="Expanding">
              <horstretch>0</horstretch>
              <verstretch>0</verstretch>
             </sizepolicy>
            </property>
            <property name="font">
             <font>
              <family>Times New Roman</family>
              <pointsize>11</pointsize>
             </font>
            </property>
            <property name="text">
             <string>Step</string>
            </property>
           </widget>
          </item>
          <item row="1" column="3">
           <widget class="QLineEdit" name="ValueMacroX">
            <property name="sizePolicy">
             <sizepolicy hsizetype="Expanding" vsizetype="Expanding">
              <horstretch>0</horstretch>
              <verstretch>0</verstretch>
             </sizepolicy>
            </property>
           </widget>
          </item>
          <item row="2" column="1">
           <widget class="QLineEdit" name="StepMacroY">
            <property name="sizePolicy">
             <sizepolicy hsizetype="Expanding" vsizetype="Expanding">
              <horstretch>0</horstretch>
              <verstretch>0</verstretch>
             </sizepolicy>
            </property>
           </widget>
          </item>
          <item row="2" column="2">
           <widget class="QLineEdit" name="VelMacroY">
            <property name="sizePolicy">
             <sizepolicy hsizetype="Expanding" vsizetype="Expanding">
              <horstretch>0</horstretch>
              <verstretch>0</verstretch>
             </sizepolicy>
            </property>
           </widget>
          </item>
          <item row="2" column="3">
           <widget class="QLineEdit" name="ValueMacroY">
            <property name="sizePolicy">
             <sizepolicy hsizetype="Expanding" vsizetype="Expanding">
              <horstretch>0</horstretch>
              <verstretch>0</verstretch>
             </sizepolicy>
            </property>
           </widget>
          </item>
          <item row="3" column="1">
           <widget class="QLineEdit" name="StepMacroZ">
            <property name="sizePolicy">
             <sizepolicy hsizetype="Expanding" vsizetype="Expanding">
              <horstretch>0</horstretch>
              <verstretch>0</verstretch>
             </sizepolicy>
            </property>
           </widget>
          </item>
          <item row="3" column="2">
           <widget class="QLineEdit" name="VelMacroZ">
            <property name="sizePolicy">
             <sizepolicy hsizetype="Expanding" vsizetype="Expanding">
              <horstretch>0</horstretch>
              <verstretch>0</verstretch>
             </sizepolicy>
            </property>
           </widget>
          </item>
          <item row="3" column="3">
           <widget class="QLineEdit" name="ValueMacroZ">
            <property name="sizePolicy">
             <sizepolicy hsizetype="Expanding" vsizetype="Expanding">
              <horstretch>0</horstretch>
              <verstretch>0</verstretch>
             </sizepolicy>
            </property>
           </widget>
          </item>
         </layout>
        </item>
        <item row="7" column="0">
         <widget class="QRadioButton" name="SelectFocus">
          <property name="sizePolicy">
           <sizepolicy hsizetype="Expanding" vsizetype="Expanding">
            <horstretch>0</horstretch>
            <verstretch>0</verstretch>
           </sizepolicy>
          </property>
          <property name="font">
           <font>
            <family>Times New Roman</family>
            <pointsize>12</pointsize>
           </font>
          </property>
          <property name="text">
           <string>Focus</string>
          </property>
         </widget>
        </item>
        <item row="7" column="1">
         <widget class="QPushButton" name="ConnectFocus">
          <property name="sizePolicy">
           <sizepolicy hsizetype="Ignored" vsizetype="Expanding">
            <horstretch>0</horstretch>
            <verstretch>0</verstretch>
           </sizepolicy>
          </property>
          <property name="font">
           <font>
            <family>Times New Roman</family>
            <pointsize>12</pointsize>
           </font>
          </property>
          <property name="text">
           <string>Connect</string>
          </property>
         </widget>
        </item>
        <item row="8" column="0" colspan="2">
         <layout class="QGridLayout" name="gridLayout_4" columnstretch="1,0,0,0">
          <item row="0" column="1">
           <widget class="QLabel" name="label_22">
            <property name="sizePolicy">
             <sizepolicy hsizetype="Expanding" vsizetype="Expanding">
              <horstretch>0</horstretch>
              <verstretch>0</verstretch>
             </sizepolicy>
            </property>
            <property name="font">
             <font>
              <family>Times New Roman</family>
              <pointsize>11</pointsize>
             </font>
            </property>
            <property name="text">
             <string>Step</string>
            </property>
           </widget>
          </item>
          <item row="0" column="2">
           <widget class="QLabel" name="label_17">
            <property name="sizePolicy">
             <sizepolicy hsizetype="Expanding" vsizetype="Expanding">
              <horstretch>0</horstretch>
              <verstretch>0</verstretch>
             </sizepolicy>
            </property>
            <property name="font">
             <font>
              <family>Times New Roman</family>
              <pointsize>11</pointsize>
             </font>
            </property>
            <property name="text">
             <string>Velocity</string>
            </property>
           </widget>
          </item>
          <item row="1" column="0">
           <widget class="QLabel" name="label_19">
            <property name="sizePolicy">
             <sizepolicy hsizetype="Expanding" vsizetype="Expanding">
              <horstretch>0</horstretch>
              <verstretch>0</verstretch>
             </sizepolicy>
            </property>
            <property name="font">
             <font>
              <family>Times New Roman</family>
              <pointsize>11</pointsize>
             </font>
            </property>
            <property name="text">
             <string>Z</string>
            </property>
           </widget>
          </item>
          <item row="0" column="3">
           <widget class="QLabel" name="label_20">
            <property name="sizePolicy">
             <sizepolicy hsizetype="Expanding" vsizetype="Expanding">
              <horstretch>0</horstretch>
              <verstretch>0</verstretch>
             </sizepolicy>
            </property>
            <property name="font">
             <font>
              <family>Times New Roman</family>
              <pointsize>11</pointsize>
             </font>
            </property>
            <property name="text">
             <string>Value</string>
            </property>
           </widget>
          </item>
          <item row="0" column="0">
           <widget class="QLabel" name="label_18">
            <property name="sizePolicy">
             <sizepolicy hsizetype="Expanding" vsizetype="Expanding">
              <horstretch>0</horstretch>
              <verstretch>0</verstretch>
             </sizepolicy>
            </property>
            <property name="font">
             <font>
              <family>Times New Roman</family>
              <pointsize>11</pointsize>
             </font>
            </property>
            <property name="text">
             <string>Axes</string>
            </property>
           </widget>
          </item>
          <item row="1" column="1">
           <widget class="QLineEdit" name="StepFocusZ">
            <property name="sizePolicy">
             <sizepolicy hsizetype="Expanding" vsizetype="Expanding">
              <horstretch>0</horstretch>
              <verstretch>0</verstretch>
             </sizepolicy>
            </property>
           </widget>
          </item>
          <item row="1" column="2">
           <widget class="QLineEdit" name="VelFocusZ">
            <property name="sizePolicy">
             <sizepolicy hsizetype="Expanding" vsizetype="Expanding">
              <horstretch>0</horstretch>
              <verstretch>0</verstretch>
             </sizepolicy>
            </property>
           </widget>
          </item>
          <item row="1" column="3">
           <widget class="QLineEdit" name="ValueFocusZ">
            <property name="sizePolicy">
             <sizepolicy hsizetype="Expanding" vsizetype="Expanding">
              <horstretch>0</horstretch>
              <verstretch>0</verstretch>
             </sizepolicy>
            </property>
           </widget>
          </item>
         </layout>
        </item>
       </layout>
      </widget>
      <widget class="QWidget" name="tab">
       <attribute name="title">
        <string>SemiAuto</string>
       </attribute>
       <widget class="QWidget" name="gridLayoutWidget">
        <property name="geometry">
         <rect>
          <x>9</x>
          <y>19</y>
          <width>321</width>
          <height>116</height>
         </rect>
        </property>
        <layout class="QGridLayout" name="gridLayout_5">
         <item row="1" column="0">
          <widget class="QCheckBox" name="MicroCheck">
           <property name="text">
            <string>Micro</string>
           </property>
          </widget>
         </item>
         <item row="2" column="0">
          <widget class="QCheckBox" name="NormalCheck">
           <property name="text">
            <string>Normal Force</string>
           </property>
          </widget>
         </item>
         <item row="2" column="1">
          <widget class="QCheckBox" name="LateralCheck">
           <property name="text">
            <string>Lateral Force</string>
           </property>
          </widget>
         </item>
         <item row="0" column="1">
          <widget class="QCheckBox" name="ScopeCheck">
           <property name="text">
            <string>Microscope</string>
           </property>
          </widget>
         </item>
         <item row="1" column="1">
          <widget class="QCheckBox" name="MacroCheck">
           <property name="text">
            <string>Macro</string>
           </property>
          </widget>
         </item>
         <item row="0" column="0">
          <widget class="QCheckBox" name="FocusCheck">
           <property name="text">
            <string>Focus</string>
           </property>
          </widget>
         </item>
         <item row="3" column="0" colspan="2">
          <widget class="QPushButton" name="ConnectAll">
           <property name="text">
            <string>Connect</string>
           </property>
          </widget>
         </item>
        </layout>
       </widget>
       <widget class="QWidget" name="gridLayoutWidget_2">
        <property name="geometry">
         <rect>
          <x>10</x>
          <y>340</y>
          <width>321</width>
          <height>361</height>
         </rect>
        </property>
        <layout class="QGridLayout" name="gridLayout_6" rowstretch="1,1,1,1,1">
         <item row="0" column="0">
          <widget class="QRadioButton" name="AutoFocus">
           <property name="text">
            <string>AutoFocus</string>
           </property>
          </widget>
         </item>
         <item row="2" column="0">
          <widget class="QRadioButton" name="SelectPick">
           <property name="text">
            <string>Pick</string>
           </property>
          </widget>
         </item>
         <item row="3" column="0">
          <widget class="QRadioButton" name="SelectPlace">
           <property name="text">
            <string>Place</string>
           </property>
          </widget>
         </item>
         <item row="4" column="0">
          <widget class="QDialogButtonBox" name="SemiButton">
           <property name="standardButtons">
            <set>QDialogButtonBox::Cancel|QDialogButtonBox::Ok</set>
           </property>
          </widget>
         </item>
         <item row="1" column="0">
          <widget class="QRadioButton" name="SelectPush">
           <property name="text">
            <string>Push</string>
           </property>
          </widget>
         </item>
        </layout>
       </widget>
      </widget>
     </widget>
    </item>
   </layout>
  </widget>
  <widget class="QMenuBar" name="menubar">
   <property name="geometry">
    <rect>
     <x>0</x>
     <y>0</y>
     <width>1059</width>
     <height>23</height>
    </rect>
   </property>
  </widget>
  <widget class="QStatusBar" name="statusbar"/>
 </widget>
 <resources/>
 <connections/>
</ui>
