# Supplementary material for: Fully automatic transfer and measurement system for structural superlubric materials
Source: Nat Commun. 2023 Oct 10;14:6323. doi: 10.1038/s41467-023-41859-6 (PMC10564961; doi:10.1038/s41467-023-41859-6)
Supplement: Supplementary file 9 — Supplementary Software 1 [file 41467_2023_41859_MOESM9_ESM.zip › Supplementary Software/AutoTest/GUI/AutoTest_V2_1.py]

# -*- coding: utf-8 -*-

# Form implementation generated from reading ui file 'AutoTest_V2_1.ui'
#
# Created by: PyQt5 UI code generator 5.15.7
#
# WARNING: Any manual changes made to this file will be lost when pyuic5 is
# run again.  Do not edit this file unless you know what you are doing.


from PyQt5 import QtCore, QtGui, QtWidgets


class Ui_AutoTest(object):
    def setupUi(self, AutoTest):
        AutoTest.setObjectName("AutoTest")
        AutoTest.resize(432, 811)
        sizePolicy = QtWidgets.QSizePolicy(QtWidgets.QSizePolicy.Expanding, QtWidgets.QSizePolicy.Expanding)
        sizePolicy.setHorizontalStretch(0)
        sizePolicy.setVerticalStretch(0)
        sizePolicy.setHeightForWidth(AutoTest.sizePolicy().hasHeightForWidth())
        AutoTest.setSizePolicy(sizePolicy)
        self.centralwidget = QtWidgets.QWidget(AutoTest)
        self.centralwidget.setObjectName("centralwidget")
        self.gridLayout = QtWidgets.QGridLayout(self.centralwidget)
        self.gridLayout.setSpacing(4)
        self.gridLayout.setObjectName("gridLayout")
        self.tabWidget = QtWidgets.QTabWidget(self.centralwidget)
        font = QtGui.QFont()
        font.setFamily("Times New Roman")
        font.setPointSize(12)
        self.tabWidget.setFont(font)
        self.tabWidget.setObjectName("tabWidget")
        self.Auto = QtWidgets.QWidget()
        font = QtGui.QFont()
        font.setFamily("Arial")
        font.setPointSize(12)
        self.Auto.setFont(font)
        self.Auto.setObjectName("Auto")
        self.gridLayoutWidget_7 = QtWidgets.QWidget(self.Auto)
        self.gridLayoutWidget_7.setGeometry(QtCore.QRect(-1, 9, 384, 681))
        self.gridLayoutWidget_7.setObjectName("gridLayoutWidget_7")
        self.gridLayout_11 = QtWidgets.QGridLayout(self.gridLayoutWidget_7)
        self.gridLayout_11.setContentsMargins(0, 0, 0, 0)
        self.gridLayout_11.setObjectName("gridLayout_11")
        self.label_47 = QtWidgets.QLabel(self.gridLayoutWidget_7)
        self.label_47.setObjectName("label_47")
        self.gridLayout_11.addWidget(self.label_47, 1, 0, 1, 1)
        self.label_49 = QtWidgets.QLabel(self.gridLayoutWidget_7)
        self.label_49.setObjectName("label_49")
        self.gridLayout_11.addWidget(self.label_49, 2, 0, 1, 1)
        self.label_50 = QtWidgets.QLabel(self.gridLayoutWidget_7)
        self.label_50.setObjectName("label_50")
        self.gridLayout_11.addWidget(self.label_50, 4, 0, 1, 1)
        self.textBrowser_2 = QtWidgets.QTextBrowser(self.gridLayoutWidget_7)
        self.textBrowser_2.setObjectName("textBrowser_2")
        self.gridLayout_11.addWidget(self.textBrowser_2, 5, 1, 1, 1)
        self.label_54 = QtWidgets.QLabel(self.gridLayoutWidget_7)
        self.label_54.setObjectName("label_54")
        self.gridLayout_11.addWidget(self.label_54, 3, 0, 1, 1)
        self.label_51 = QtWidgets.QLabel(self.gridLayoutWidget_7)
        self.label_51.setObjectName("label_51")
        self.gridLayout_11.addWidget(self.label_51, 5, 0, 1, 1)
        self.label_48 = QtWidgets.QLabel(self.gridLayoutWidget_7)
        self.label_48.setObjectName("label_48")
        self.gridLayout_11.addWidget(self.label_48, 0, 0, 1, 1)
        self.Rows = QtWidgets.QLineEdit(self.gridLayoutWidget_7)
        self.Rows.setObjectName("Rows")
        self.gridLayout_11.addWidget(self.Rows, 1, 1, 1, 1)
        self.tabWidget_3 = QtWidgets.QTabWidget(self.gridLayoutWidget_7)
        self.tabWidget_3.setObjectName("tabWidget_3")
        self.AutoTest_2 = QtWidgets.QWidget()
        self.AutoTest_2.setObjectName("AutoTest_2")
        self.gridLayoutWidget_10 = QtWidgets.QWidget(self.AutoTest_2)
        self.gridLayoutWidget_10.setGeometry(QtCore.QRect(0, 10, 271, 211))
        self.gridLayoutWidget_10.setObjectName("gridLayoutWidget_10")
        self.gridLayout_14 = QtWidgets.QGridLayout(self.gridLayoutWidget_10)
        self.gridLayout_14.setContentsMargins(0, 0, 0, 0)
        self.gridLayout_14.setObjectName("gridLayout_14")
        self.label_53 = QtWidgets.QLabel(self.gridLayoutWidget_10)
        self.label_53.setObjectName("label_53")
        self.gridLayout_14.addWidget(self.label_53, 1, 0, 1, 1)
        self.label_52 = QtWidgets.QLabel(self.gridLayoutWidget_10)
        self.label_52.setObjectName("label_52")
        self.gridLayout_14.addWidget(self.label_52, 0, 0, 1, 1)
        self.Action1 = QtWidgets.QLineEdit(self.gridLayoutWidget_10)
        self.Action1.setObjectName("Action1")
        self.gridLayout_14.addWidget(self.Action1, 0, 1, 1, 1)
        self.Action2 = QtWidgets.QLineEdit(self.gridLayoutWidget_10)
        self.Action2.setObjectName("Action2")
        self.gridLayout_14.addWidget(self.Action2, 1, 1, 1, 1)
        self.tabWidget_3.addTab(self.AutoTest_2, "")
        self.AutoTrans = QtWidgets.QWidget()
        self.AutoTrans.setObjectName("AutoTrans")
        self.gridLayoutWidget_11 = QtWidgets.QWidget(self.AutoTrans)
        self.gridLayoutWidget_11.setGeometry(QtCore.QRect(10, 10, 251, 211))
        self.gridLayoutWidget_11.setObjectName("gridLayoutWidget_11")
        self.gridLayout_15 = QtWidgets.QGridLayout(self.gridLayoutWidget_11)
        self.gridLayout_15.setContentsMargins(0, 0, 0, 0)
        self.gridLayout_15.setObjectName("gridLayout_15")
        self.tabWidget_3.addTab(self.AutoTrans, "")
        self.gridLayout_11.addWidget(self.tabWidget_3, 4, 1, 1, 1)
        self.AutoButton = QtWidgets.QDialogButtonBox(self.gridLayoutWidget_7)
        self.AutoButton.setStandardButtons(QtWidgets.QDialogButtonBox.Cancel|QtWidgets.QDialogButtonBox.Ok)
        self.AutoButton.setObjectName("AutoButton")
        self.gridLayout_11.addWidget(self.AutoButton, 6, 1, 1, 1)
        self.Size = QtWidgets.QLineEdit(self.gridLayoutWidget_7)
        self.Size.setObjectName("Size")
        self.gridLayout_11.addWidget(self.Size, 2, 1, 1, 1)
        self.Columns = QtWidgets.QLineEdit(self.gridLayoutWidget_7)
        self.Columns.setObjectName("Columns")
        self.gridLayout_11.addWidget(self.Columns, 0, 1, 1, 1)
        self.gridLayout_16 = QtWidgets.QGridLayout()
        self.gridLayout_16.setObjectName("gridLayout_16")
        self.Tip_x = QtWidgets.QLineEdit(self.gridLayoutWidget_7)
        self.Tip_x.setObjectName("Tip_x")
        self.gridLayout_16.addWidget(self.Tip_x, 0, 0, 1, 1)
        self.Tip_y = QtWidgets.QLineEdit(self.gridLayoutWidget_7)
        self.Tip_y.setObjectName("Tip_y")
        self.gridLayout_16.addWidget(self.Tip_y, 0, 1, 1, 1)
        self.SetTipLoc = QtWidgets.QPushButton(self.gridLayoutWidget_7)
        self.SetTipLoc.setObjectName("SetTipLoc")
        self.gridLayout_16.addWidget(self.SetTipLoc, 0, 2, 1, 1)
        self.gridLayout_11.addLayout(self.gridLayout_16, 3, 1, 1, 1)
        self.tabWidget.addTab(self.Auto, "")
        self.Manual = QtWidgets.QWidget()
        font = QtGui.QFont()
        font.setFamily("Arial")
        font.setPointSize(12)
        self.Manual.setFont(font)
        self.Manual.setObjectName("Manual")
        self.formLayout = QtWidgets.QFormLayout(self.Manual)
        self.formLayout.setObjectName("formLayout")
        self.label = QtWidgets.QLabel(self.Manual)
        sizePolicy = QtWidgets.QSizePolicy(QtWidgets.QSizePolicy.Expanding, QtWidgets.QSizePolicy.Expanding)
        sizePolicy.setHorizontalStretch(0)
        sizePolicy.setVerticalStretch(0)
        sizePolicy.setHeightForWidth(self.label.sizePolicy().hasHeightForWidth())
        self.label.setSizePolicy(sizePolicy)
        font = QtGui.QFont()
        font.setFamily("Times New Roman")
        font.setPointSize(12)
        self.label.setFont(font)
        self.label.setObjectName("label")
        self.formLayout.setWidget(0, QtWidgets.QFormLayout.LabelRole, self.label)
        self.ConnectNorm = QtWidgets.QPushButton(self.Manual)
        sizePolicy = QtWidgets.QSizePolicy(QtWidgets.QSizePolicy.Expanding, QtWidgets.QSizePolicy.Expanding)
        sizePolicy.setHorizontalStretch(0)
        sizePolicy.setVerticalStretch(0)
        sizePolicy.setHeightForWidth(self.ConnectNorm.sizePolicy().hasHeightForWidth())
        self.ConnectNorm.setSizePolicy(sizePolicy)
        font = QtGui.QFont()
        font.setFamily("Times New Roman")
        font.setPointSize(12)
        self.ConnectNorm.setFont(font)
        self.ConnectNorm.setObjectName("ConnectNorm")
        self.formLayout.setWidget(0, QtWidgets.QFormLayout.FieldRole, self.ConnectNorm)
        self.label_2 = QtWidgets.QLabel(self.Manual)
        sizePolicy = QtWidgets.QSizePolicy(QtWidgets.QSizePolicy.Expanding, QtWidgets.QSizePolicy.Expanding)
        sizePolicy.setHorizontalStretch(0)
        sizePolicy.setVerticalStretch(0)
        sizePolicy.setHeightForWidth(self.label_2.sizePolicy().hasHeightForWidth())
        self.label_2.setSizePolicy(sizePolicy)
        font = QtGui.QFont()
        font.setFamily("Times New Roman")
        font.setPointSize(12)
        self.label_2.setFont(font)
        self.label_2.setObjectName("label_2")
        self.formLayout.setWidget(1, QtWidgets.QFormLayout.LabelRole, self.label_2)
        self.ConnectLater = QtWidgets.QPushButton(self.Manual)
        sizePolicy = QtWidgets.QSizePolicy(QtWidgets.QSizePolicy.Expanding, QtWidgets.QSizePolicy.Expanding)
        sizePolicy.setHorizontalStretch(0)
        sizePolicy.setVerticalStretch(0)
        sizePolicy.setHeightForWidth(self.ConnectLater.sizePolicy().hasHeightForWidth())
        self.ConnectLater.setSizePolicy(sizePolicy)
        font = QtGui.QFont()
        font.setFamily("Times New Roman")
        font.setPointSize(12)
        self.ConnectLater.setFont(font)
        self.ConnectLater.setObjectName("ConnectLater")
        self.formLayout.setWidget(1, QtWidgets.QFormLayout.FieldRole, self.ConnectLater)
        self.label_21 = QtWidgets.QLabel(self.Manual)
        sizePolicy = QtWidgets.QSizePolicy(QtWidgets.QSizePolicy.Expanding, QtWidgets.QSizePolicy.Expanding)
        sizePolicy.setHorizontalStretch(0)
        sizePolicy.setVerticalStretch(0)
        sizePolicy.setHeightForWidth(self.label_21.sizePolicy().hasHeightForWidth())
        self.label_21.setSizePolicy(sizePolicy)
        font = QtGui.QFont()
        font.setFamily("Times New Roman")
        font.setPointSize(12)
        self.label_21.setFont(font)
        self.label_21.setObjectName("label_21")
        self.formLayout.setWidget(2, QtWidgets.QFormLayout.LabelRole, self.label_21)
        self.ShowImage = QtWidgets.QPushButton(self.Manual)
        sizePolicy = QtWidgets.QSizePolicy(QtWidgets.QSizePolicy.Expanding, QtWidgets.QSizePolicy.Expanding)
        sizePolicy.setHorizontalStretch(0)
        sizePolicy.setVerticalStretch(0)
        sizePolicy.setHeightForWidth(self.ShowImage.sizePolicy().hasHeightForWidth())
        self.ShowImage.setSizePolicy(sizePolicy)
        font = QtGui.QFont()
        font.setFamily("Times New Roman")
        font.setPointSize(12)
        self.ShowImage.setFont(font)
        self.ShowImage.setObjectName("ShowImage")
        self.formLayout.setWidget(2, QtWidgets.QFormLayout.FieldRole, self.ShowImage)
        self.SelectMicro = QtWidgets.QRadioButton(self.Manual)
        sizePolicy = QtWidgets.QSizePolicy(QtWidgets.QSizePolicy.Expanding, QtWidgets.QSizePolicy.Expanding)
        sizePolicy.setHorizontalStretch(0)
        sizePolicy.setVerticalStretch(0)
        sizePolicy.setHeightForWidth(self.SelectMicro.sizePolicy().hasHeightForWidth())
        self.SelectMicro.setSizePolicy(sizePolicy)
        font = QtGui.QFont()
        font.setFamily("Times New Roman")
        font.setPointSize(12)
        self.SelectMicro.setFont(font)
        self.SelectMicro.setObjectName("SelectMicro")
        self.formLayout.setWidget(3, QtWidgets.QFormLayout.LabelRole, self.SelectMicro)
        self.ConnectMicro = QtWidgets.QPushButton(self.Manual)
        sizePolicy = QtWidgets.QSizePolicy(QtWidgets.QSizePolicy.Expanding, QtWidgets.QSizePolicy.Expanding)
        sizePolicy.setHorizontalStretch(0)
        sizePolicy.setVerticalStretch(0)
        sizePolicy.setHeightForWidth(self.ConnectMicro.sizePolicy().hasHeightForWidth())
        self.ConnectMicro.setSizePolicy(sizePolicy)
        font = QtGui.QFont()
        font.setFamily("Times New Roman")
        font.setPointSize(12)
        self.ConnectMicro.setFont(font)
        self.ConnectMicro.setObjectName("ConnectMicro")
        self.formLayout.setWidget(3, QtWidgets.QFormLayout.FieldRole, self.ConnectMicro)
        self.gridLayout_2 = QtWidgets.QGridLayout()
        self.gridLayout_2.setObjectName("gridLayout_2")
        self.label_4 = QtWidgets.QLabel(self.Manual)
        sizePolicy = QtWidgets.QSizePolicy(QtWidgets.QSizePolicy.Expanding, QtWidgets.QSizePolicy.Expanding)
        sizePolicy.setHorizontalStretch(0)
        sizePolicy.setVerticalStretch(0)
        sizePolicy.setHeightForWidth(self.label_4.sizePolicy().hasHeightForWidth())
        self.label_4.setSizePolicy(sizePolicy)
        font = QtGui.QFont()
        font.setFamily("Times New Roman")
        font.setPointSize(11)
        self.label_4.setFont(font)
        self.label_4.setObjectName("label_4")
        self.gridLayout_2.addWidget(self.label_4, 0, 2, 1, 1)
        self.label_7 = QtWidgets.QLabel(self.Manual)
        sizePolicy = QtWidgets.QSizePolicy(QtWidgets.QSizePolicy.Expanding, QtWidgets.QSizePolicy.Expanding)
        sizePolicy.setHorizontalStretch(0)
        sizePolicy.setVerticalStretch(0)
        sizePolicy.setHeightForWidth(self.label_7.sizePolicy().hasHeightForWidth())
        self.label_7.setSizePolicy(sizePolicy)
        font = QtGui.QFont()
        font.setFamily("Times New Roman")
        font.setPointSize(11)
        self.label_7.setFont(font)
        self.label_7.setObjectName("label_7")
        self.gridLayout_2.addWidget(self.label_7, 1, 0, 1, 1)
        self.ValueMicroY = QtWidgets.QLineEdit(self.Manual)
        sizePolicy = QtWidgets.QSizePolicy(QtWidgets.QSizePolicy.Expanding, QtWidgets.QSizePolicy.Expanding)
        sizePolicy.setHorizontalStretch(0)
        sizePolicy.setVerticalStretch(0)
        sizePolicy.setHeightForWidth(self.ValueMicroY.sizePolicy().hasHeightForWidth())
        self.ValueMicroY.setSizePolicy(sizePolicy)
        self.ValueMicroY.setObjectName("ValueMicroY")
        self.gridLayout_2.addWidget(self.ValueMicroY, 2, 4, 1, 1)
        self.label_3 = QtWidgets.QLabel(self.Manual)
        sizePolicy = QtWidgets.QSizePolicy(QtWidgets.QSizePolicy.Expanding, QtWidgets.QSizePolicy.Expanding)
        sizePolicy.setHorizontalStretch(0)
        sizePolicy.setVerticalStretch(0)
        sizePolicy.setHeightForWidth(self.label_3.sizePolicy().hasHeightForWidth())
        self.label_3.setSizePolicy(sizePolicy)
        font = QtGui.QFont()
        font.setFamily("Times New Roman")
        font.setPointSize(11)
        self.label_3.setFont(font)
        self.label_3.setObjectName("label_3")
        self.gridLayout_2.addWidget(self.label_3, 0, 0, 1, 1)
        self.label_8 = QtWidgets.QLabel(self.Manual)
        sizePolicy = QtWidgets.QSizePolicy(QtWidgets.QSizePolicy.Expanding, QtWidgets.QSizePolicy.Expanding)
        sizePolicy.setHorizontalStretch(0)
        sizePolicy.setVerticalStretch(0)
        sizePolicy.setHeightForWidth(self.label_8.sizePolicy().hasHeightForWidth())
        self.label_8.setSizePolicy(sizePolicy)
        font = QtGui.QFont()
        font.setFamily("Times New Roman")
        font.setPointSize(11)
        self.label_8.setFont(font)
        self.label_8.setObjectName("label_8")
        self.gridLayout_2.addWidget(self.label_8, 2, 0, 1, 1)
        self.ValueMicroZ = QtWidgets.QLineEdit(self.Manual)
        sizePolicy = QtWidgets.QSizePolicy(QtWidgets.QSizePolicy.Expanding, QtWidgets.QSizePolicy.Expanding)
        sizePolicy.setHorizontalStretch(0)
        sizePolicy.setVerticalStretch(0)
        sizePolicy.setHeightForWidth(self.ValueMicroZ.sizePolicy().hasHeightForWidth())
        self.ValueMicroZ.setSizePolicy(sizePolicy)
        self.ValueMicroZ.setObjectName("ValueMicroZ")
        self.gridLayout_2.addWidget(self.ValueMicroZ, 3, 4, 1, 1)
        self.StepMicroX = QtWidgets.QLineEdit(self.Manual)
        sizePolicy = QtWidgets.QSizePolicy(QtWidgets.QSizePolicy.Expanding, QtWidgets.QSizePolicy.Expanding)
        sizePolicy.setHorizontalStretch(0)
        sizePolicy.setVerticalStretch(0)
        sizePolicy.setHeightForWidth(self.StepMicroX.sizePolicy().hasHeightForWidth())
        self.StepMicroX.setSizePolicy(sizePolicy)
        self.StepMicroX.setObjectName("StepMicroX")
        self.gridLayout_2.addWidget(self.StepMicroX, 1, 2, 1, 1)
        self.label_9 = QtWidgets.QLabel(self.Manual)
        sizePolicy = QtWidgets.QSizePolicy(QtWidgets.QSizePolicy.Expanding, QtWidgets.QSizePolicy.Expanding)
        sizePolicy.setHorizontalStretch(0)
        sizePolicy.setVerticalStretch(0)
        sizePolicy.setHeightForWidth(self.label_9.sizePolicy().hasHeightForWidth())
        self.label_9.setSizePolicy(sizePolicy)
        font = QtGui.QFont()
        font.setFamily("Times New Roman")
        font.setPointSize(11)
        self.label_9.setFont(font)
        self.label_9.setObjectName("label_9")
        self.gridLayout_2.addWidget(self.label_9, 3, 0, 1, 1)
        self.label_6 = QtWidgets.QLabel(self.Manual)
        sizePolicy = QtWidgets.QSizePolicy(QtWidgets.QSizePolicy.Expanding, QtWidgets.QSizePolicy.Expanding)
        sizePolicy.setHorizontalStretch(0)
        sizePolicy.setVerticalStretch(0)
        sizePolicy.setHeightForWidth(self.label_6.sizePolicy().hasHeightForWidth())
        self.label_6.setSizePolicy(sizePolicy)
        font = QtGui.QFont()
        font.setFamily("Times New Roman")
        font.setPointSize(11)
        self.label_6.setFont(font)
        self.label_6.setObjectName("label_6")
        self.gridLayout_2.addWidget(self.label_6, 0, 4, 1, 1)
        self.VelMicroX = QtWidgets.QLineEdit(self.Manual)
        sizePolicy = QtWidgets.QSizePolicy(QtWidgets.QSizePolicy.Expanding, QtWidgets.QSizePolicy.Expanding)
        sizePolicy.setHorizontalStretch(0)
        sizePolicy.setVerticalStretch(0)
        sizePolicy.setHeightForWidth(self.VelMicroX.sizePolicy().hasHeightForWidth())
        self.VelMicroX.setSizePolicy(sizePolicy)
        self.VelMicroX.setObjectName("VelMicroX")
        self.gridLayout_2.addWidget(self.VelMicroX, 1, 3, 1, 1)
        self.label_5 = QtWidgets.QLabel(self.Manual)
        sizePolicy = QtWidgets.QSizePolicy(QtWidgets.QSizePolicy.Expanding, QtWidgets.QSizePolicy.Expanding)
        sizePolicy.setHorizontalStretch(0)
        sizePolicy.setVerticalStretch(0)
        sizePolicy.setHeightForWidth(self.label_5.sizePolicy().hasHeightForWidth())
        self.label_5.setSizePolicy(sizePolicy)
        font = QtGui.QFont()
        font.setFamily("Times New Roman")
        font.setPointSize(11)
        self.label_5.setFont(font)
        self.label_5.setObjectName("label_5")
        self.gridLayout_2.addWidget(self.label_5, 0, 3, 1, 1)
        self.ValueMicroX = QtWidgets.QLineEdit(self.Manual)
        sizePolicy = QtWidgets.QSizePolicy(QtWidgets.QSizePolicy.Expanding, QtWidgets.QSizePolicy.Expanding)
        sizePolicy.setHorizontalStretch(0)
        sizePolicy.setVerticalStretch(0)
        sizePolicy.setHeightForWidth(self.ValueMicroX.sizePolicy().hasHeightForWidth())
        self.ValueMicroX.setSizePolicy(sizePolicy)
        self.ValueMicroX.setObjectName("ValueMicroX")
        self.gridLayout_2.addWidget(self.ValueMicroX, 1, 4, 1, 1)
        self.StepMicroY = QtWidgets.QLineEdit(self.Manual)
        sizePolicy = QtWidgets.QSizePolicy(QtWidgets.QSizePolicy.Expanding, QtWidgets.QSizePolicy.Expanding)
        sizePolicy.setHorizontalStretch(0)
        sizePolicy.setVerticalStretch(0)
        sizePolicy.setHeightForWidth(self.StepMicroY.sizePolicy().hasHeightForWidth())
        self.StepMicroY.setSizePolicy(sizePolicy)
        self.StepMicroY.setObjectName("StepMicroY")
        self.gridLayout_2.addWidget(self.StepMicroY, 2, 2, 1, 1)
        self.VelMicroY = QtWidgets.QLineEdit(self.Manual)
        sizePolicy = QtWidgets.QSizePolicy(QtWidgets.QSizePolicy.Expanding, QtWidgets.QSizePolicy.Expanding)
        sizePolicy.setHorizontalStretch(0)
        sizePolicy.setVerticalStretch(0)
        sizePolicy.setHeightForWidth(self.VelMicroY.sizePolicy().hasHeightForWidth())
        self.VelMicroY.setSizePolicy(sizePolicy)
        self.VelMicroY.setObjectName("VelMicroY")
        self.gridLayout_2.addWidget(self.VelMicroY, 2, 3, 1, 1)
        self.VelMicroZ = QtWidgets.QLineEdit(self.Manual)
        sizePolicy = QtWidgets.QSizePolicy(QtWidgets.QSizePolicy.Expanding, QtWidgets.QSizePolicy.Expanding)
        sizePolicy.setHorizontalStretch(0)
        sizePolicy.setVerticalStretch(0)
        sizePolicy.setHeightForWidth(self.VelMicroZ.sizePolicy().hasHeightForWidth())
        self.VelMicroZ.setSizePolicy(sizePolicy)
        self.VelMicroZ.setObjectName("VelMicroZ")
        self.gridLayout_2.addWidget(self.VelMicroZ, 3, 3, 1, 1)
        self.StepMicroZ = QtWidgets.QLineEdit(self.Manual)
        sizePolicy = QtWidgets.QSizePolicy(QtWidgets.QSizePolicy.Expanding, QtWidgets.QSizePolicy.Expanding)
        sizePolicy.setHorizontalStretch(0)
        sizePolicy.setVerticalStretch(0)
        sizePolicy.setHeightForWidth(self.StepMicroZ.sizePolicy().hasHeightForWidth())
        self.StepMicroZ.setSizePolicy(sizePolicy)
        self.StepMicroZ.setObjectName("StepMicroZ")
        self.gridLayout_2.addWidget(self.StepMicroZ, 3, 2, 1, 1)
        self.formLayout.setLayout(4, QtWidgets.QFormLayout.SpanningRole, self.gridLayout_2)
        self.SelectMacro = QtWidgets.QRadioButton(self.Manual)
        sizePolicy = QtWidgets.QSizePolicy(QtWidgets.QSizePolicy.Expanding, QtWidgets.QSizePolicy.Expanding)
        sizePolicy.setHorizontalStretch(0)
        sizePolicy.setVerticalStretch(0)
        sizePolicy.setHeightForWidth(self.SelectMacro.sizePolicy().hasHeightForWidth())
        self.SelectMacro.setSizePolicy(sizePolicy)
        font = QtGui.QFont()
        font.setFamily("Times New Roman")
        font.setPointSize(12)
        self.SelectMacro.setFont(font)
        self.SelectMacro.setObjectName("SelectMacro")
        self.formLayout.setWidget(5, QtWidgets.QFormLayout.LabelRole, self.SelectMacro)
        self.ConnectMacro = QtWidgets.QPushButton(self.Manual)
        sizePolicy = QtWidgets.QSizePolicy(QtWidgets.QSizePolicy.Expanding, QtWidgets.QSizePolicy.Expanding)
        sizePolicy.setHorizontalStretch(0)
        sizePolicy.setVerticalStretch(0)
        sizePolicy.setHeightForWidth(self.ConnectMacro.sizePolicy().hasHeightForWidth())
        self.ConnectMacro.setSizePolicy(sizePolicy)
        font = QtGui.QFont()
        font.setFamily("Times New Roman")
        font.setPointSize(12)
        self.ConnectMacro.setFont(font)
        self.ConnectMacro.setObjectName("ConnectMacro")
        self.formLayout.setWidget(5, QtWidgets.QFormLayout.FieldRole, self.ConnectMacro)
        self.gridLayout_3 = QtWidgets.QGridLayout()
        self.gridLayout_3.setObjectName("gridLayout_3")
        self.VelMacroX = QtWidgets.QLineEdit(self.Manual)
        sizePolicy = QtWidgets.QSizePolicy(QtWidgets.QSizePolicy.Expanding, QtWidgets.QSizePolicy.Expanding)
        sizePolicy.setHorizontalStretch(0)
        sizePolicy.setVerticalStretch(0)
        sizePolicy.setHeightForWidth(self.VelMacroX.sizePolicy().hasHeightForWidth())
        self.VelMacroX.setSizePolicy(sizePolicy)
        self.VelMacroX.setObjectName("VelMacroX")
        self.gridLayout_3.addWidget(self.VelMacroX, 1, 2, 1, 1)
        self.StepMacroX = QtWidgets.QLineEdit(self.Manual)
        sizePolicy = QtWidgets.QSizePolicy(QtWidgets.QSizePolicy.Expanding, QtWidgets.QSizePolicy.Expanding)
        sizePolicy.setHorizontalStretch(0)
        sizePolicy.setVerticalStretch(0)
        sizePolicy.setHeightForWidth(self.StepMacroX.sizePolicy().hasHeightForWidth())
        self.StepMacroX.setSizePolicy(sizePolicy)
        self.StepMacroX.setObjectName("StepMacroX")
        self.gridLayout_3.addWidget(self.StepMacroX, 1, 1, 1, 1)
        self.label_11 = QtWidgets.QLabel(self.Manual)
        sizePolicy = QtWidgets.QSizePolicy(QtWidgets.QSizePolicy.Expanding, QtWidgets.QSizePolicy.Expanding)
        sizePolicy.setHorizontalStretch(0)
        sizePolicy.setVerticalStretch(0)
        sizePolicy.setHeightForWidth(self.label_11.sizePolicy().hasHeightForWidth())
        self.label_11.setSizePolicy(sizePolicy)
        font = QtGui.QFont()
        font.setFamily("Times New Roman")
        font.setPointSize(11)
        self.label_11.setFont(font)
        self.label_11.setObjectName("label_11")
        self.gridLayout_3.addWidget(self.label_11, 0, 0, 1, 1)
        self.label_14 = QtWidgets.QLabel(self.Manual)
        sizePolicy = QtWidgets.QSizePolicy(QtWidgets.QSizePolicy.Expanding, QtWidgets.QSizePolicy.Expanding)
        sizePolicy.setHorizontalStretch(0)
        sizePolicy.setVerticalStretch(0)
        sizePolicy.setHeightForWidth(self.label_14.sizePolicy().hasHeightForWidth())
        self.label_14.setSizePolicy(sizePolicy)
        font = QtGui.QFont()
        font.setFamily("Times New Roman")
        font.setPointSize(11)
        self.label_14.setFont(font)
        self.label_14.setObjectName("label_14")
        self.gridLayout_3.addWidget(self.label_14, 2, 0, 1, 1)
        self.label_10 = QtWidgets.QLabel(self.Manual)
        sizePolicy = QtWidgets.QSizePolicy(QtWidgets.QSizePolicy.Expanding, QtWidgets.QSizePolicy.Expanding)
        sizePolicy.setHorizontalStretch(0)
        sizePolicy.setVerticalStretch(0)
        sizePolicy.setHeightForWidth(self.label_10.sizePolicy().hasHeightForWidth())
        self.label_10.setSizePolicy(sizePolicy)
        font = QtGui.QFont()
        font.setFamily("Times New Roman")
        font.setPointSize(11)
        self.label_10.setFont(font)
        self.label_10.setObjectName("label_10")
        self.gridLayout_3.addWidget(self.label_10, 0, 2, 1, 1)
        self.label_13 = QtWidgets.QLabel(self.Manual)
        sizePolicy = QtWidgets.QSizePolicy(QtWidgets.QSizePolicy.Expanding, QtWidgets.QSizePolicy.Expanding)
        sizePolicy.setHorizontalStretch(0)
        sizePolicy.setVerticalStretch(0)
        sizePolicy.setHeightForWidth(self.label_13.sizePolicy().hasHeightForWidth())
        self.label_13.setSizePolicy(sizePolicy)
        font = QtGui.QFont()
        font.setFamily("Times New Roman")
        font.setPointSize(11)
        self.label_13.setFont(font)
        self.label_13.setObjectName("label_13")
        self.gridLayout_3.addWidget(self.label_13, 0, 3, 1, 1)
        self.label_16 = QtWidgets.QLabel(self.Manual)
        sizePolicy = QtWidgets.QSizePolicy(QtWidgets.QSizePolicy.Expanding, QtWidgets.QSizePolicy.Expanding)
        sizePolicy.setHorizontalStretch(0)
        sizePolicy.setVerticalStretch(0)
        sizePolicy.setHeightForWidth(self.label_16.sizePolicy().hasHeightForWidth())
        self.label_16.setSizePolicy(sizePolicy)
        font = QtGui.QFont()
        font.setFamily("Times New Roman")
        font.setPointSize(11)
        self.label_16.setFont(font)
        self.label_16.setObjectName("label_16")
        self.gridLayout_3.addWidget(self.label_16, 3, 0, 1, 1)
        self.label_12 = QtWidgets.QLabel(self.Manual)
        sizePolicy = QtWidgets.QSizePolicy(QtWidgets.QSizePolicy.Expanding, QtWidgets.QSizePolicy.Expanding)
        sizePolicy.setHorizontalStretch(0)
        sizePolicy.setVerticalStretch(0)
        sizePolicy.setHeightForWidth(self.label_12.sizePolicy().hasHeightForWidth())
        self.label_12.setSizePolicy(sizePolicy)
        font = QtGui.QFont()
        font.setFamily("Times New Roman")
        font.setPointSize(11)
        self.label_12.setFont(font)
        self.label_12.setObjectName("label_12")
        self.gridLayout_3.addWidget(self.label_12, 1, 0, 1, 1)
        self.label_15 = QtWidgets.QLabel(self.Manual)
        sizePolicy = QtWidgets.QSizePolicy(QtWidgets.QSizePolicy.Expanding, QtWidgets.QSizePolicy.Expanding)
        sizePolicy.setHorizontalStretch(0)
        sizePolicy.setVerticalStretch(0)
        sizePolicy.setHeightForWidth(self.label_15.sizePolicy().hasHeightForWidth())
        self.label_15.setSizePolicy(sizePolicy)
        font = QtGui.QFont()
        font.setFamily("Times New Roman")
        font.setPointSize(11)
        self.label_15.setFont(font)
        self.label_15.setObjectName("label_15")
        self.gridLayout_3.addWidget(self.label_15, 0, 1, 1, 1)
        self.ValueMacroX = QtWidgets.QLineEdit(self.Manual)
        sizePolicy = QtWidgets.QSizePolicy(QtWidgets.QSizePolicy.Expanding, QtWidgets.QSizePolicy.Expanding)
        sizePolicy.setHorizontalStretch(0)
        sizePolicy.setVerticalStretch(0)
        sizePolicy.setHeightForWidth(self.ValueMacroX.sizePolicy().hasHeightForWidth())
        self.ValueMacroX.setSizePolicy(sizePolicy)
        self.ValueMacroX.setObjectName("ValueMacroX")
        self.gridLayout_3.addWidget(self.ValueMacroX, 1, 3, 1, 1)
        self.StepMacroY = QtWidgets.QLineEdit(self.Manual)
        sizePolicy = QtWidgets.QSizePolicy(QtWidgets.QSizePolicy.Expanding, QtWidgets.QSizePolicy.Expanding)
        sizePolicy.setHorizontalStretch(0)
        sizePolicy.setVerticalStretch(0)
        sizePolicy.setHeightForWidth(self.StepMacroY.sizePolicy().hasHeightForWidth())
        self.StepMacroY.setSizePolicy(sizePolicy)
        self.StepMacroY.setObjectName("StepMacroY")
        self.gridLayout_3.addWidget(self.StepMacroY, 2, 1, 1, 1)
        self.VelMacroY = QtWidgets.QLineEdit(self.Manual)
        sizePolicy = QtWidgets.QSizePolicy(QtWidgets.QSizePolicy.Expanding, QtWidgets.QSizePolicy.Expanding)
        sizePolicy.setHorizontalStretch(0)
        sizePolicy.setVerticalStretch(0)
        sizePolicy.setHeightForWidth(self.VelMacroY.sizePolicy().hasHeightForWidth())
        self.VelMacroY.setSizePolicy(sizePolicy)
        self.VelMacroY.setObjectName("VelMacroY")
        self.gridLayout_3.addWidget(self.VelMacroY, 2, 2, 1, 1)
        self.ValueMacroY = QtWidgets.QLineEdit(self.Manual)
        sizePolicy = QtWidgets.QSizePolicy(QtWidgets.QSizePolicy.Expanding, QtWidgets.QSizePolicy.Expanding)
        sizePolicy.setHorizontalStretch(0)
        sizePolicy.setVerticalStretch(0)
        sizePolicy.setHeightForWidth(self.ValueMacroY.sizePolicy().hasHeightForWidth())
        self.ValueMacroY.setSizePolicy(sizePolicy)
        self.ValueMacroY.setObjectName("ValueMacroY")
        self.gridLayout_3.addWidget(self.ValueMacroY, 2, 3, 1, 1)
        self.StepMacroZ = QtWidgets.QLineEdit(self.Manual)
        sizePolicy = QtWidgets.QSizePolicy(QtWidgets.QSizePolicy.Expanding, QtWidgets.QSizePolicy.Expanding)
        sizePolicy.setHorizontalStretch(0)
        sizePolicy.setVerticalStretch(0)
        sizePolicy.setHeightForWidth(self.StepMacroZ.sizePolicy().hasHeightForWidth())
        self.StepMacroZ.setSizePolicy(sizePolicy)
        self.StepMacroZ.setObjectName("StepMacroZ")
        self.gridLayout_3.addWidget(self.StepMacroZ, 3, 1, 1, 1)
        self.VelMacroZ = QtWidgets.QLineEdit(self.Manual)
        sizePolicy = QtWidgets.QSizePolicy(QtWidgets.QSizePolicy.Expanding, QtWidgets.QSizePolicy.Expanding)
        sizePolicy.setHorizontalStretch(0)
        sizePolicy.setVerticalStretch(0)
        sizePolicy.setHeightForWidth(self.VelMacroZ.sizePolicy().hasHeightForWidth())
        self.VelMacroZ.setSizePolicy(sizePolicy)
        self.VelMacroZ.setObjectName("VelMacroZ")
        self.gridLayout_3.addWidget(self.VelMacroZ, 3, 2, 1, 1)
        self.ValueMacroZ = QtWidgets.QLineEdit(self.Manual)
        sizePolicy = QtWidgets.QSizePolicy(QtWidgets.QSizePolicy.Expanding, QtWidgets.QSizePolicy.Expanding)
        sizePolicy.setHorizontalStretch(0)
        sizePolicy.setVerticalStretch(0)
        sizePolicy.setHeightForWidth(self.ValueMacroZ.sizePolicy().hasHeightForWidth())
        self.ValueMacroZ.setSizePolicy(sizePolicy)
        self.ValueMacroZ.setObjectName("ValueMacroZ")
        self.gridLayout_3.addWidget(self.ValueMacroZ, 3, 3, 1, 1)
        self.gridLayout_3.setColumnStretch(0, 1)
        self.formLayout.setLayout(6, QtWidgets.QFormLayout.SpanningRole, self.gridLayout_3)
        self.SelectFocus = QtWidgets.QRadioButton(self.Manual)
        sizePolicy = QtWidgets.QSizePolicy(QtWidgets.QSizePolicy.Expanding, QtWidgets.QSizePolicy.Expanding)
        sizePolicy.setHorizontalStretch(0)
        sizePolicy.setVerticalStretch(0)
        sizePolicy.setHeightForWidth(self.SelectFocus.sizePolicy().hasHeightForWidth())
        self.SelectFocus.setSizePolicy(sizePolicy)
        font = QtGui.QFont()
        font.setFamily("Times New Roman")
        font.setPointSize(12)
        self.SelectFocus.setFont(font)
        self.SelectFocus.setObjectName("SelectFocus")
        self.formLayout.setWidget(7, QtWidgets.QFormLayout.LabelRole, self.SelectFocus)
        self.ConnectFocus = QtWidgets.QPushButton(self.Manual)
        sizePolicy = QtWidgets.QSizePolicy(QtWidgets.QSizePolicy.Ignored, QtWidgets.QSizePolicy.Expanding)
        sizePolicy.setHorizontalStretch(0)
        sizePolicy.setVerticalStretch(0)
        sizePolicy.setHeightForWidth(self.ConnectFocus.sizePolicy().hasHeightForWidth())
        self.ConnectFocus.setSizePolicy(sizePolicy)
        font = QtGui.QFont()
        font.setFamily("Times New Roman")
        font.setPointSize(12)
        self.ConnectFocus.setFont(font)
        self.ConnectFocus.setObjectName("ConnectFocus")
        self.formLayout.setWidget(7, QtWidgets.QFormLayout.FieldRole, self.ConnectFocus)
        self.gridLayout_4 = QtWidgets.QGridLayout()
        self.gridLayout_4.setObjectName("gridLayout_4")
        self.label_22 = QtWidgets.QLabel(self.Manual)
        sizePolicy = QtWidgets.QSizePolicy(QtWidgets.QSizePolicy.Expanding, QtWidgets.QSizePolicy.Expanding)
        sizePolicy.setHorizontalStretch(0)
        sizePolicy.setVerticalStretch(0)
        sizePolicy.setHeightForWidth(self.label_22.sizePolicy().hasHeightForWidth())
        self.label_22.setSizePolicy(sizePolicy)
        font = QtGui.QFont()
        font.setFamily("Times New Roman")
        font.setPointSize(11)
        self.label_22.setFont(font)
        self.label_22.setObjectName("label_22")
        self.gridLayout_4.addWidget(self.label_22, 0, 1, 1, 1)
        self.label_17 = QtWidgets.QLabel(self.Manual)
        sizePolicy = QtWidgets.QSizePolicy(QtWidgets.QSizePolicy.Expanding, QtWidgets.QSizePolicy.Expanding)
        sizePolicy.setHorizontalStretch(0)
        sizePolicy.setVerticalStretch(0)
        sizePolicy.setHeightForWidth(self.label_17.sizePolicy().hasHeightForWidth())
        self.label_17.setSizePolicy(sizePolicy)
        font = QtGui.QFont()
        font.setFamily("Times New Roman")
        font.setPointSize(11)
        self.label_17.setFont(font)
        self.label_17.setObjectName("label_17")
        self.gridLayout_4.addWidget(self.label_17, 0, 2, 1, 1)
        self.label_19 = QtWidgets.QLabel(self.Manual)
        sizePolicy = QtWidgets.QSizePolicy(QtWidgets.QSizePolicy.Expanding, QtWidgets.QSizePolicy.Expanding)
        sizePolicy.setHorizontalStretch(0)
        sizePolicy.setVerticalStretch(0)
        sizePolicy.setHeightForWidth(self.label_19.sizePolicy().hasHeightForWidth())
        self.label_19.setSizePolicy(sizePolicy)
        font = QtGui.QFont()
        font.setFamily("Times New Roman")
        font.setPointSize(11)
        self.label_19.setFont(font)
        self.label_19.setObjectName("label_19")
        self.gridLayout_4.addWidget(self.label_19, 1, 0, 1, 1)
        self.label_20 = QtWidgets.QLabel(self.Manual)
        sizePolicy = QtWidgets.QSizePolicy(QtWidgets.QSizePolicy.Expanding, QtWidgets.QSizePolicy.Expanding)
        sizePolicy.setHorizontalStretch(0)
        sizePolicy.setVerticalStretch(0)
        sizePolicy.setHeightForWidth(self.label_20.sizePolicy().hasHeightForWidth())
        self.label_20.setSizePolicy(sizePolicy)
        font = QtGui.QFont()
        font.setFamily("Times New Roman")
        font.setPointSize(11)
        self.label_20.setFont(font)
        self.label_20.setObjectName("label_20")
        self.gridLayout_4.addWidget(self.label_20, 0, 3, 1, 1)
        self.label_18 = QtWidgets.QLabel(self.Manual)
        sizePolicy = QtWidgets.QSizePolicy(QtWidgets.QSizePolicy.Expanding, QtWidgets.QSizePolicy.Expanding)
        sizePolicy.setHorizontalStretch(0)
        sizePolicy.setVerticalStretch(0)
        sizePolicy.setHeightForWidth(self.label_18.sizePolicy().hasHeightForWidth())
        self.label_18.setSizePolicy(sizePolicy)
        font = QtGui.QFont()
        font.setFamily("Times New Roman")
        font.setPointSize(11)
        self.label_18.setFont(font)
        self.label_18.setObjectName("label_18")
        self.gridLayout_4.addWidget(self.label_18, 0, 0, 1, 1)
        self.StepFocusZ = QtWidgets.QLineEdit(self.Manual)
        sizePolicy = QtWidgets.QSizePolicy(QtWidgets.QSizePolicy.Expanding, QtWidgets.QSizePolicy.Expanding)
        sizePolicy.setHorizontalStretch(0)
        sizePolicy.setVerticalStretch(0)
        sizePolicy.setHeightForWidth(self.StepFocusZ.sizePolicy().hasHeightForWidth())
        self.StepFocusZ.setSizePolicy(sizePolicy)
        self.StepFocusZ.setObjectName("StepFocusZ")
        self.gridLayout_4.addWidget(self.StepFocusZ, 1, 1, 1, 1)
        self.VelFocusZ = QtWidgets.QLineEdit(self.Manual)
        sizePolicy = QtWidgets.QSizePolicy(QtWidgets.QSizePolicy.Expanding, QtWidgets.QSizePolicy.Expanding)
        sizePolicy.setHorizontalStretch(0)
        sizePolicy.setVerticalStretch(0)
        sizePolicy.setHeightForWidth(self.VelFocusZ.sizePolicy().hasHeightForWidth())
        self.VelFocusZ.setSizePolicy(sizePolicy)
        self.VelFocusZ.setObjectName("VelFocusZ")
        self.gridLayout_4.addWidget(self.VelFocusZ, 1, 2, 1, 1)
        self.ValueFocusZ = QtWidgets.QLineEdit(self.Manual)
        sizePolicy = QtWidgets.QSizePolicy(QtWidgets.QSizePolicy.Expanding, QtWidgets.QSizePolicy.Expanding)
        sizePolicy.setHorizontalStretch(0)
        sizePolicy.setVerticalStretch(0)
        sizePolicy.setHeightForWidth(self.ValueFocusZ.sizePolicy().hasHeightForWidth())
        self.ValueFocusZ.setSizePolicy(sizePolicy)
        self.ValueFocusZ.setObjectName("ValueFocusZ")
        self.gridLayout_4.addWidget(self.ValueFocusZ, 1, 3, 1, 1)
        self.gridLayout_4.setColumnStretch(0, 1)
        self.formLayout.setLayout(8, QtWidgets.QFormLayout.SpanningRole, self.gridLayout_4)
        self.tabWidget.addTab(self.Manual, "")
        self.SemiAuto = QtWidgets.QWidget()
        self.SemiAuto.setObjectName("SemiAuto")
        self.gridLayoutWidget = QtWidgets.QWidget(self.SemiAuto)
        self.gridLayoutWidget.setGeometry(QtCore.QRect(9, 19, 321, 132))
        self.gridLayoutWidget.setObjectName("gridLayoutWidget")
        self.gridLayout_5 = QtWidgets.QGridLayout(self.gridLayoutWidget)
        self.gridLayout_5.setContentsMargins(0, 0, 0, 0)
        self.gridLayout_5.setObjectName("gridLayout_5")
        self.MicroCheck = QtWidgets.QCheckBox(self.gridLayoutWidget)
        self.MicroCheck.setObjectName("MicroCheck")
        self.gridLayout_5.addWidget(self.MicroCheck, 1, 0, 1, 1)
        self.NormalCheck = QtWidgets.QCheckBox(self.gridLayoutWidget)
        self.NormalCheck.setObjectName("NormalCheck")
        self.gridLayout_5.addWidget(self.NormalCheck, 2, 0, 1, 1)
        self.LateralCheck = QtWidgets.QCheckBox(self.gridLayoutWidget)
        self.LateralCheck.setObjectName("LateralCheck")
        self.gridLayout_5.addWidget(self.LateralCheck, 2, 1, 1, 1)
        self.ScopeCheck = QtWidgets.QCheckBox(self.gridLayoutWidget)
        self.ScopeCheck.setObjectName("ScopeCheck")
        self.gridLayout_5.addWidget(self.ScopeCheck, 0, 1, 1, 1)
        self.MacroCheck = QtWidgets.QCheckBox(self.gridLayoutWidget)
        self.MacroCheck.setObjectName("MacroCheck")
        self.gridLayout_5.addWidget(self.MacroCheck, 1, 1, 1, 1)
        self.FocusCheck = QtWidgets.QCheckBox(self.gridLayoutWidget)
        self.FocusCheck.setObjectName("FocusCheck")
        self.gridLayout_5.addWidget(self.FocusCheck, 0, 0, 1, 1)
        self.ConnectAll = QtWidgets.QPushButton(self.gridLayoutWidget)
        self.ConnectAll.setObjectName("ConnectAll")
        self.gridLayout_5.addWidget(self.ConnectAll, 3, 0, 1, 2)
        self.gridLayoutWidget_2 = QtWidgets.QWidget(self.SemiAuto)
        self.gridLayoutWidget_2.setGeometry(QtCore.QRect(10, 350, 321, 331))
        self.gridLayoutWidget_2.setObjectName("gridLayoutWidget_2")
        self.gridLayout_6 = QtWidgets.QGridLayout(self.gridLayoutWidget_2)
        self.gridLayout_6.setContentsMargins(0, 0, 0, 0)
        self.gridLayout_6.setObjectName("gridLayout_6")
        self.SemiButton = QtWidgets.QDialogButtonBox(self.gridLayoutWidget_2)
        self.SemiButton.setStandardButtons(QtWidgets.QDialogButtonBox.Cancel|QtWidgets.QDialogButtonBox.Ok)
        self.SemiButton.setObjectName("SemiButton")
        self.gridLayout_6.addWidget(self.SemiButton, 1, 0, 1, 1)
        self.tabWidget_2 = QtWidgets.QTabWidget(self.gridLayoutWidget_2)
        self.tabWidget_2.setObjectName("tabWidget_2")
        self.GrindTab = QtWidgets.QWidget()
        self.GrindTab.setObjectName("GrindTab")
        self.gridLayoutWidget_8 = QtWidgets.QWidget(self.GrindTab)
        self.gridLayoutWidget_8.setGeometry(QtCore.QRect(10, 10, 301, 241))
        self.gridLayoutWidget_8.setObjectName("gridLayoutWidget_8")
        self.gridLayout_12 = QtWidgets.QGridLayout(self.gridLayoutWidget_8)
        self.gridLayout_12.setContentsMargins(0, 0, 0, 0)
        self.gridLayout_12.setObjectName("gridLayout_12")
        self.Crind_Circles = QtWidgets.QLineEdit(self.gridLayoutWidget_8)
        self.Crind_Circles.setObjectName("Crind_Circles")
        self.gridLayout_12.addWidget(self.Crind_Circles, 1, 1, 1, 1)
        self.label_38 = QtWidgets.QLabel(self.gridLayoutWidget_8)
        self.label_38.setObjectName("label_38")
        self.gridLayout_12.addWidget(self.label_38, 2, 0, 1, 1)
        self.Grind_Angle = QtWidgets.QLineEdit(self.gridLayoutWidget_8)
        self.Grind_Angle.setObjectName("Grind_Angle")
        self.gridLayout_12.addWidget(self.Grind_Angle, 2, 1, 1, 1)
        self.label_36 = QtWidgets.QLabel(self.gridLayoutWidget_8)
        self.label_36.setObjectName("label_36")
        self.gridLayout_12.addWidget(self.label_36, 1, 0, 1, 1)
        self.Grind_Force = QtWidgets.QLineEdit(self.gridLayoutWidget_8)
        self.Grind_Force.setObjectName("Grind_Force")
        self.gridLayout_12.addWidget(self.Grind_Force, 0, 1, 1, 1)
        self.label_39 = QtWidgets.QLabel(self.gridLayoutWidget_8)
        self.label_39.setObjectName("label_39")
        self.gridLayout_12.addWidget(self.label_39, 3, 0, 1, 1)
        self.Grind_Freq = QtWidgets.QLineEdit(self.gridLayoutWidget_8)
        self.Grind_Freq.setObjectName("Grind_Freq")
        self.gridLayout_12.addWidget(self.Grind_Freq, 3, 1, 1, 1)
        self.label_37 = QtWidgets.QLabel(self.gridLayoutWidget_8)
        self.label_37.setObjectName("label_37")
        self.gridLayout_12.addWidget(self.label_37, 0, 0, 1, 1)
        self.Grind_Amp = QtWidgets.QLineEdit(self.gridLayoutWidget_8)
        self.Grind_Amp.setObjectName("Grind_Amp")
        self.gridLayout_12.addWidget(self.Grind_Amp, 4, 1, 1, 1)
        self.label_40 = QtWidgets.QLabel(self.gridLayoutWidget_8)
        self.label_40.setObjectName("label_40")
        self.gridLayout_12.addWidget(self.label_40, 4, 0, 1, 1)
        self.tabWidget_2.addTab(self.GrindTab, "")
        self.F_coeffTab = QtWidgets.QWidget()
        self.F_coeffTab.setObjectName("F_coeffTab")
        self.gridLayoutWidget_9 = QtWidgets.QWidget(self.F_coeffTab)
        self.gridLayoutWidget_9.setGeometry(QtCore.QRect(9, 9, 291, 241))
        self.gridLayoutWidget_9.setObjectName("gridLayoutWidget_9")
        self.gridLayout_13 = QtWidgets.QGridLayout(self.gridLayoutWidget_9)
        self.gridLayout_13.setContentsMargins(0, 0, 0, 0)
        self.gridLayout_13.setObjectName("gridLayout_13")
        self.label_44 = QtWidgets.QLabel(self.gridLayoutWidget_9)
        self.label_44.setObjectName("label_44")
        self.gridLayout_13.addWidget(self.label_44, 3, 0, 1, 1)
        self.label_45 = QtWidgets.QLabel(self.gridLayoutWidget_9)
        self.label_45.setObjectName("label_45")
        self.gridLayout_13.addWidget(self.label_45, 4, 0, 1, 1)
        self.label_41 = QtWidgets.QLabel(self.gridLayoutWidget_9)
        self.label_41.setObjectName("label_41")
        self.gridLayout_13.addWidget(self.label_41, 0, 0, 1, 1)
        self.label_42 = QtWidgets.QLabel(self.gridLayoutWidget_9)
        self.label_42.setObjectName("label_42")
        self.gridLayout_13.addWidget(self.label_42, 1, 0, 1, 1)
        self.label_43 = QtWidgets.QLabel(self.gridLayoutWidget_9)
        self.label_43.setObjectName("label_43")
        self.gridLayout_13.addWidget(self.label_43, 2, 0, 1, 1)
        self.label_46 = QtWidgets.QLabel(self.gridLayoutWidget_9)
        self.label_46.setObjectName("label_46")
        self.gridLayout_13.addWidget(self.label_46, 5, 0, 1, 1)
        self.Coeff_Fmin = QtWidgets.QLineEdit(self.gridLayoutWidget_9)
        self.Coeff_Fmin.setObjectName("Coeff_Fmin")
        self.gridLayout_13.addWidget(self.Coeff_Fmin, 0, 1, 1, 1)
        self.Coeff_Fmax = QtWidgets.QLineEdit(self.gridLayoutWidget_9)
        self.Coeff_Fmax.setObjectName("Coeff_Fmax")
        self.gridLayout_13.addWidget(self.Coeff_Fmax, 1, 1, 1, 1)
        self.Coeff_Circles = QtWidgets.QLineEdit(self.gridLayoutWidget_9)
        self.Coeff_Circles.setObjectName("Coeff_Circles")
        self.gridLayout_13.addWidget(self.Coeff_Circles, 2, 1, 1, 1)
        self.Coeff_Amp = QtWidgets.QLineEdit(self.gridLayoutWidget_9)
        self.Coeff_Amp.setObjectName("Coeff_Amp")
        self.gridLayout_13.addWidget(self.Coeff_Amp, 3, 1, 1, 1)
        self.Coeff_Freq = QtWidgets.QLineEdit(self.gridLayoutWidget_9)
        self.Coeff_Freq.setObjectName("Coeff_Freq")
        self.gridLayout_13.addWidget(self.Coeff_Freq, 4, 1, 1, 1)
        self.Coeff_Angle = QtWidgets.QLineEdit(self.gridLayoutWidget_9)
        self.Coeff_Angle.setObjectName("Coeff_Angle")
        self.gridLayout_13.addWidget(self.Coeff_Angle, 5, 1, 1, 1)
        self.tabWidget_2.addTab(self.F_coeffTab, "")
        self.PushTab = QtWidgets.QWidget()
        self.PushTab.setObjectName("PushTab")
        self.gridLayoutWidget_6 = QtWidgets.QWidget(self.PushTab)
        self.gridLayoutWidget_6.setGeometry(QtCore.QRect(20, 20, 281, 221))
        self.gridLayoutWidget_6.setObjectName("gridLayoutWidget_6")
        self.gridLayout_10 = QtWidgets.QGridLayout(self.gridLayoutWidget_6)
        self.gridLayout_10.setContentsMargins(0, 0, 0, 0)
        self.gridLayout_10.setObjectName("gridLayout_10")
        self.label_33 = QtWidgets.QLabel(self.gridLayoutWidget_6)
        self.label_33.setObjectName("label_33")
        self.gridLayout_10.addWidget(self.label_33, 0, 0, 1, 1)
        self.label_34 = QtWidgets.QLabel(self.gridLayoutWidget_6)
        self.label_34.setObjectName("label_34")
        self.gridLayout_10.addWidget(self.label_34, 1, 0, 1, 1)
        self.PushForce = QtWidgets.QLineEdit(self.gridLayoutWidget_6)
        self.PushForce.setObjectName("PushForce")
        self.gridLayout_10.addWidget(self.PushForce, 0, 1, 1, 1)
        self.lineEdit_2 = QtWidgets.QLineEdit(self.gridLayoutWidget_6)
        self.lineEdit_2.setObjectName("lineEdit_2")
        self.gridLayout_10.addWidget(self.lineEdit_2, 1, 1, 1, 1)
        self.tabWidget_2.addTab(self.PushTab, "")
        self.PickTab = QtWidgets.QWidget()
        self.PickTab.setObjectName("PickTab")
        self.gridLayoutWidget_5 = QtWidgets.QWidget(self.PickTab)
        self.gridLayoutWidget_5.setGeometry(QtCore.QRect(20, 20, 271, 221))
        self.gridLayoutWidget_5.setObjectName("gridLayoutWidget_5")
        self.gridLayout_9 = QtWidgets.QGridLayout(self.gridLayoutWidget_5)
        self.gridLayout_9.setContentsMargins(0, 0, 0, 0)
        self.gridLayout_9.setObjectName("gridLayout_9")
        self.label_31 = QtWidgets.QLabel(self.gridLayoutWidget_5)
        self.label_31.setObjectName("label_31")
        self.gridLayout_9.addWidget(self.label_31, 1, 0, 1, 1)
        self.label_30 = QtWidgets.QLabel(self.gridLayoutWidget_5)
        self.label_30.setObjectName("label_30")
        self.gridLayout_9.addWidget(self.label_30, 0, 0, 1, 1)
        self.label_32 = QtWidgets.QLabel(self.gridLayoutWidget_5)
        self.label_32.setObjectName("label_32")
        self.gridLayout_9.addWidget(self.label_32, 2, 0, 1, 1)
        self.pick_force = QtWidgets.QLineEdit(self.gridLayoutWidget_5)
        self.pick_force.setObjectName("pick_force")
        self.gridLayout_9.addWidget(self.pick_force, 0, 1, 1, 1)
        self.pick_distance = QtWidgets.QLineEdit(self.gridLayoutWidget_5)
        self.pick_distance.setObjectName("pick_distance")
        self.gridLayout_9.addWidget(self.pick_distance, 1, 1, 1, 1)
        self.pick_attempts = QtWidgets.QLineEdit(self.gridLayoutWidget_5)
        self.pick_attempts.setObjectName("pick_attempts")
        self.gridLayout_9.addWidget(self.pick_attempts, 2, 1, 1, 1)
        self.tabWidget_2.addTab(self.PickTab, "")
        self.PlaceTab = QtWidgets.QWidget()
        self.PlaceTab.setObjectName("PlaceTab")
        self.gridLayoutWidget_4 = QtWidgets.QWidget(self.PlaceTab)
        self.gridLayoutWidget_4.setGeometry(QtCore.QRect(20, 20, 271, 221))
        self.gridLayoutWidget_4.setObjectName("gridLayoutWidget_4")
        self.gridLayout_8 = QtWidgets.QGridLayout(self.gridLayoutWidget_4)
        self.gridLayout_8.setContentsMargins(0, 0, 0, 0)
        self.gridLayout_8.setObjectName("gridLayout_8")
        self.label_28 = QtWidgets.QLabel(self.gridLayoutWidget_4)
        self.label_28.setObjectName("label_28")
        self.gridLayout_8.addWidget(self.label_28, 1, 0, 1, 1)
        self.label_27 = QtWidgets.QLabel(self.gridLayoutWidget_4)
        self.label_27.setObjectName("label_27")
        self.gridLayout_8.addWidget(self.label_27, 0, 0, 1, 1)
        self.place_fmax = QtWidgets.QLineEdit(self.gridLayoutWidget_4)
        self.place_fmax.setObjectName("place_fmax")
        self.gridLayout_8.addWidget(self.place_fmax, 1, 1, 1, 1)
        self.place_attempt = QtWidgets.QLineEdit(self.gridLayoutWidget_4)
        self.place_attempt.setObjectName("place_attempt")
        self.gridLayout_8.addWidget(self.place_attempt, 0, 1, 1, 1)
        self.label_29 = QtWidgets.QLabel(self.gridLayoutWidget_4)
        self.label_29.setObjectName("label_29")
        self.gridLayout_8.addWidget(self.label_29, 2, 0, 1, 1)
        self.place_fmin = QtWidgets.QLineEdit(self.gridLayoutWidget_4)
        self.place_fmin.setObjectName("place_fmin")
        self.gridLayout_8.addWidget(self.place_fmin, 2, 1, 1, 1)
        self.label_35 = QtWidgets.QLabel(self.gridLayoutWidget_4)
        self.label_35.setObjectName("label_35")
        self.gridLayout_8.addWidget(self.label_35, 3, 0, 1, 1)
        self.place_height = QtWidgets.QLineEdit(self.gridLayoutWidget_4)
        self.place_height.setObjectName("place_height")
        self.gridLayout_8.addWidget(self.place_height, 3, 1, 1, 1)
        self.tabWidget_2.addTab(self.PlaceTab, "")
        self.ShearTab = QtWidgets.QWidget()
        self.ShearTab.setObjectName("ShearTab")
        self.gridLayoutWidget_3 = QtWidgets.QWidget(self.ShearTab)
        self.gridLayoutWidget_3.setGeometry(QtCore.QRect(10, 20, 301, 221))
        self.gridLayoutWidget_3.setObjectName("gridLayoutWidget_3")
        self.gridLayout_7 = QtWidgets.QGridLayout(self.gridLayoutWidget_3)
        self.gridLayout_7.setContentsMargins(0, 0, 0, 0)
        self.gridLayout_7.setObjectName("gridLayout_7")
        self.label_23 = QtWidgets.QLabel(self.gridLayoutWidget_3)
        self.label_23.setObjectName("label_23")
        self.gridLayout_7.addWidget(self.label_23, 0, 0, 1, 1)
        self.FreqEdit = QtWidgets.QLineEdit(self.gridLayoutWidget_3)
        self.FreqEdit.setObjectName("FreqEdit")
        self.gridLayout_7.addWidget(self.FreqEdit, 1, 1, 1, 1)
        self.label_25 = QtWidgets.QLabel(self.gridLayoutWidget_3)
        self.label_25.setObjectName("label_25")
        self.gridLayout_7.addWidget(self.label_25, 2, 0, 1, 1)
        self.AmpEdit = QtWidgets.QLineEdit(self.gridLayoutWidget_3)
        self.AmpEdit.setObjectName("AmpEdit")
        self.gridLayout_7.addWidget(self.AmpEdit, 0, 1, 1, 1)
        self.CircEdit = QtWidgets.QLineEdit(self.gridLayoutWidget_3)
        self.CircEdit.setObjectName("CircEdit")
        self.gridLayout_7.addWidget(self.CircEdit, 2, 1, 1, 1)
        self.label_24 = QtWidgets.QLabel(self.gridLayoutWidget_3)
        self.label_24.setObjectName("label_24")
        self.gridLayout_7.addWidget(self.label_24, 1, 0, 1, 1)
        self.label_26 = QtWidgets.QLabel(self.gridLayoutWidget_3)
        self.label_26.setObjectName("label_26")
        self.gridLayout_7.addWidget(self.label_26, 3, 0, 1, 1)
        self.AngleEdit = QtWidgets.QLineEdit(self.gridLayoutWidget_3)
        self.AngleEdit.setObjectName("AngleEdit")
        self.gridLayout_7.addWidget(self.AngleEdit, 3, 1, 1, 1)
        self.gridLayout_7.setColumnStretch(0, 1)
        self.gridLayout_7.setRowStretch(0, 1)
        self.tabWidget_2.addTab(self.ShearTab, "")
        self.gridLayout_6.addWidget(self.tabWidget_2, 0, 0, 1, 1)
        self.gridLayout_6.setRowStretch(0, 1)
        self.textBrowser = QtWidgets.QTextBrowser(self.SemiAuto)
        self.textBrowser.setGeometry(QtCore.QRect(15, 160, 311, 181))
        self.textBrowser.setObjectName("textBrowser")
        self.tabWidget.addTab(self.SemiAuto, "")
        self.gridLayout.addWidget(self.tabWidget, 0, 0, 1, 1)
        self.gridLayout.setRowStretch(0, 2)
        AutoTest.setCentralWidget(self.centralwidget)
        self.menubar = QtWidgets.QMenuBar(AutoTest)
        self.menubar.setGeometry(QtCore.QRect(0, 0, 432, 26))
        self.menubar.setObjectName("menubar")
        AutoTest.setMenuBar(self.menubar)
        self.statusbar = QtWidgets.QStatusBar(AutoTest)
        self.statusbar.setObjectName("statusbar")
        AutoTest.setStatusBar(self.statusbar)

        self.retranslateUi(AutoTest)
        self.tabWidget.setCurrentIndex(0)
        self.tabWidget_3.setCurrentIndex(0)
        self.tabWidget_2.setCurrentIndex(4)
        QtCore.QMetaObject.connectSlotsByName(AutoTest)

    def retranslateUi(self, AutoTest):
        _translate = QtCore.QCoreApplication.translate
        AutoTest.setWindowTitle(_translate("AutoTest", "MainWindow"))
        self.label_47.setText(_translate("AutoTest", "Row"))
        self.label_49.setText(_translate("AutoTest", "Size"))
        self.label_50.setText(_translate("AutoTest", "Function"))
        self.label_54.setText(_translate("AutoTest", "Tip Loc"))
        self.label_51.setText(_translate("AutoTest", "Browser"))
        self.label_48.setText(_translate("AutoTest", "Column"))
        self.label_53.setText(_translate("AutoTest", "Step2"))
        self.label_52.setText(_translate("AutoTest", "Step1"))
        self.Action1.setText(_translate("AutoTest", "Grind"))
        self.Action2.setText(_translate("AutoTest", "F_coeff"))
        self.tabWidget_3.setTabText(self.tabWidget_3.indexOf(self.AutoTest_2), _translate("AutoTest", "AutoTest"))
        self.tabWidget_3.setTabText(self.tabWidget_3.indexOf(self.AutoTrans), _translate("AutoTest", "AutoTrans"))
        self.SetTipLoc.setText(_translate("AutoTest", "Set Tip"))
        self.tabWidget.setTabText(self.tabWidget.indexOf(self.Auto), _translate("AutoTest", "Auto"))
        self.label.setText(_translate("AutoTest", "Normal Sensor"))
        self.ConnectNorm.setText(_translate("AutoTest", "Connect"))
        self.label_2.setText(_translate("AutoTest", "Lateral Sensor"))
        self.ConnectLater.setText(_translate("AutoTest", "ReZero"))
        self.label_21.setText(_translate("AutoTest", "Microscope"))
        self.ShowImage.setText(_translate("AutoTest", "Show Image"))
        self.SelectMicro.setText(_translate("AutoTest", "Micro"))
        self.ConnectMicro.setText(_translate("AutoTest", "Connect"))
        self.label_4.setText(_translate("AutoTest", "Step (um)"))
        self.label_7.setText(_translate("AutoTest", "X"))
        self.label_3.setText(_translate("AutoTest", "Axes"))
        self.label_8.setText(_translate("AutoTest", "Y"))
        self.label_9.setText(_translate("AutoTest", "Z"))
        self.label_6.setText(_translate("AutoTest", "Value (um)"))
        self.label_5.setText(_translate("AutoTest", "Velocity (um)"))
        self.SelectMacro.setText(_translate("AutoTest", "Macro"))
        self.ConnectMacro.setText(_translate("AutoTest", "Connect"))
        self.label_11.setText(_translate("AutoTest", "Axes"))
        self.label_14.setText(_translate("AutoTest", "Y"))
        self.label_10.setText(_translate("AutoTest", "Velocity (um)"))
        self.label_13.setText(_translate("AutoTest", "Value (nm)"))
        self.label_16.setText(_translate("AutoTest", "Z"))
        self.label_12.setText(_translate("AutoTest", "X"))
        self.label_15.setText(_translate("AutoTest", "Step (um)"))
        self.SelectFocus.setText(_translate("AutoTest", "Focus"))
        self.ConnectFocus.setText(_translate("AutoTest", "Connect"))
        self.label_22.setText(_translate("AutoTest", "Step (um)"))
        self.label_17.setText(_translate("AutoTest", "Velocity (um)"))
        self.label_19.setText(_translate("AutoTest", "Z"))
        self.label_20.setText(_translate("AutoTest", "Value (um)"))
        self.label_18.setText(_translate("AutoTest", "Axes"))
        self.tabWidget.setTabText(self.tabWidget.indexOf(self.Manual), _translate("AutoTest", "Manual"))
        self.MicroCheck.setText(_translate("AutoTest", "Micro"))
        self.NormalCheck.setText(_translate("AutoTest", "Normal Force"))
        self.LateralCheck.setText(_translate("AutoTest", "Lateral Force"))
        self.ScopeCheck.setText(_translate("AutoTest", "Microscope"))
        self.MacroCheck.setText(_translate("AutoTest", "Macro"))
        self.FocusCheck.setText(_translate("AutoTest", "Focus"))
        self.ConnectAll.setText(_translate("AutoTest", "Connect"))
        self.label_38.setText(_translate("AutoTest", "Angle"))
        self.label_36.setText(_translate("AutoTest", "Circles"))
        self.label_39.setText(_translate("AutoTest", "Frequnecy"))
        self.label_37.setText(_translate("AutoTest", "Force"))
        self.label_40.setText(_translate("AutoTest", "Amplitude"))
        self.tabWidget_2.setTabText(self.tabWidget_2.indexOf(self.GrindTab), _translate("AutoTest", "Grind "))
        self.label_44.setText(_translate("AutoTest", "Amplitude"))
        self.label_45.setText(_translate("AutoTest", "Frequency"))
        self.label_41.setText(_translate("AutoTest", "F_min"))
        self.label_42.setText(_translate("AutoTest", "F_max"))
        self.label_43.setText(_translate("AutoTest", "Circles"))
        self.label_46.setText(_translate("AutoTest", "Angle"))
        self.tabWidget_2.setTabText(self.tabWidget_2.indexOf(self.F_coeffTab), _translate("AutoTest", "F_coeff"))
        self.label_33.setText(_translate("AutoTest", "Force (uN)"))
        self.label_34.setText(_translate("AutoTest", "Distance (um)"))
        self.tabWidget_2.setTabText(self.tabWidget_2.indexOf(self.PushTab), _translate("AutoTest", "Push"))
        self.label_31.setText(_translate("AutoTest", "Distance (um)"))
        self.label_30.setText(_translate("AutoTest", "Force (uN)"))
        self.label_32.setText(_translate("AutoTest", "Attempts"))
        self.tabWidget_2.setTabText(self.tabWidget_2.indexOf(self.PickTab), _translate("AutoTest", "Pick"))
        self.label_28.setText(_translate("AutoTest", "F_min (uN)"))
        self.label_27.setText(_translate("AutoTest", "Attempts"))
        self.label_29.setText(_translate("AutoTest", "F_max (uN)"))
        self.label_35.setText(_translate("AutoTest", "Height (um)"))
        self.tabWidget_2.setTabText(self.tabWidget_2.indexOf(self.PlaceTab), _translate("AutoTest", "Place"))
        self.label_23.setText(_translate("AutoTest", "Amplitude (um)"))
        self.label_25.setText(_translate("AutoTest", "Circles"))
        self.label_24.setText(_translate("AutoTest", "Frequency (Hz)"))
        self.label_26.setText(_translate("AutoTest", "Angle"))
        self.tabWidget_2.setTabText(self.tabWidget_2.indexOf(self.ShearTab), _translate("AutoTest", "Shear"))
        self.tabWidget.setTabText(self.tabWidget.indexOf(self.SemiAuto), _translate("AutoTest", "SemiAuto"))
