# Supplementary material for: Fully automatic transfer and measurement system for structural superlubric materials
Source: Nat Commun. 2023 Oct 10;14:6323. doi: 10.1038/s41467-023-41859-6 (PMC10564961; doi:10.1038/s41467-023-41859-6)
Supplement: Supplementary file 9 — Supplementary Software 1 [file 41467_2023_41859_MOESM9_ESM.zip › Supplementary Software/AutoTest/GUI/Sensors.ui]

<?xml version="1.0" encoding="UTF-8"?>
<ui version="4.0">
 <class>Sensors</class>
 <widget class="QWidget" name="Sensors">
  <property name="geometry">
   <rect>
    <x>0</x>
    <y>0</y>
    <width>934</width>
    <height>765</height>
   </rect>
  </property>
  <property name="sizePolicy">
   <sizepolicy hsizetype="Expanding" vsizetype="Expanding">
    <horstretch>0</horstretch>
    <verstretch>0</verstretch>
   </sizepolicy>
  </property>
  <property name="windowTitle">
   <string>Form</string>
  </property>
  <layout class="QGridLayout" name="gridLayout_2">
   <item row="0" column="0" colspan="4">
    <layout class="QGridLayout" name="gridLayout">
     <property name="sizeConstraint">
      <enum>QLayout::SetNoConstraint</enum>
     </property>
     <item row="0" column="0">
      <widget class="QGroupBox" name="NormalSensor">
       <property name="sizePolicy">
        <sizepolicy hsizetype="Expanding" vsizetype="Expanding">
         <horstretch>0</horstretch>
         <verstretch>0</verstretch>
        </sizepolicy>
       </property>
       <property name="font">
        <font>
         <family>Arial</family>
         <pointsize>14</pointsize>
        </font>
       </property>
       <property name="title">
        <string>Normal Sensor</string>
       </property>
      </widget>
     </item>
     <item row="1" column="0">
      <widget class="QGroupBox" name="LateralSensor">
       <property name="sizePolicy">
        <sizepolicy hsizetype="Expanding" vsizetype="Expanding">
         <horstretch>0</horstretch>
         <verstretch>0</verstretch>
        </sizepolicy>
       </property>
       <property name="font">
        <font>
         <family>Arial</family>
         <pointsize>14</pointsize>
        </font>
       </property>
       <property name="title">
        <string>Lateral Sensor</string>
       </property>
      </widget>
     </item>
    </layout>
   </item>
   <item row="1" column="0">
    <widget class="QPushButton" name="Connect">
     <property name="sizePolicy">
      <sizepolicy hsizetype="Expanding" vsizetype="Expanding">
       <horstretch>0</horstretch>
       <verstretch>0</verstretch>
      </sizepolicy>
     </property>
     <property name="maximumSize">
      <size>
       <width>16777215</width>
       <height>50</height>
      </size>
     </property>
     <property name="font">
      <font>
       <family>Arial</family>
       <pointsize>10</pointsize>
      </font>
     </property>
     <property name="text">
      <string>Connect</string>
     </property>
    </widget>
   </item>
   <item row="1" column="1">
    <widget class="QPushButton" name="Record">
     <property name="sizePolicy">
      <sizepolicy hsizetype="Expanding" vsizetype="Expanding">
       <horstretch>0</horstretch>
       <verstretch>0</verstretch>
      </sizepolicy>
     </property>
     <property name="maximumSize">
      <size>
       <width>16777215</width>
       <height>50</height>
      </size>
     </property>
     <property name="font">
      <font>
       <family>Arial</family>
       <pointsize>10</pointsize>
      </font>
     </property>
     <property name="text">
      <string>Record</string>
     </property>
    </widget>
   </item>
   <item row="1" column="2">
    <widget class="QPushButton" name="Rezero">
     <property name="sizePolicy">
      <sizepolicy hsizetype="Expanding" vsizetype="Expanding">
       <horstretch>0</horstretch>
       <verstretch>0</verstretch>
      </sizepolicy>
     </property>
     <property name="maximumSize">
      <size>
       <width>16777215</width>
       <height>50</height>
      </size>
     </property>
     <property name="font">
      <font>
       <family>Arial</family>
       <pointsize>10</pointsize>
      </font>
     </property>
     <property name="text">
      <string>Rezero</string>
     </property>
    </widget>
   </item>
   <item row="1" column="3">
    <widget class="QPushButton" name="Disconnect">
     <property name="sizePolicy">
      <sizepolicy hsizetype="Expanding" vsizetype="Expanding">
       <horstretch>0</horstretch>
       <verstretch>0</verstretch>
      </sizepolicy>
     </property>
     <property name="maximumSize">
      <size>
       <width>16777215</width>
       <height>50</height>
      </size>
     </property>
     <property name="font">
      <font>
       <family>Arial</family>
       <pointsize>10</pointsize>
      </font>
     </property>
     <property name="text">
      <string>Disconnect</string>
     </property>
    </widget>
   </item>
  </layout>
 </widget>
 <resources/>
 <connections/>
</ui>
