# Supplementary material for: Fully automatic transfer and measurement system for structural superlubric materials
Source: Nat Commun. 2023 Oct 10;14:6323. doi: 10.1038/s41467-023-41859-6 (PMC10564961; doi:10.1038/s41467-023-41859-6)
Supplement: Supplementary file 9 — Supplementary Software 1 [file 41467_2023_41859_MOESM9_ESM.zip › Supplementary Software/AutoTest/vision/yolov5/export.py]

# YOLOv5 🚀 by Ultralytics, GPL-3.0 license
"""
Export a YOLOv5 PyTorch model to other formats. TensorFlow exports authored by https://github.com/zldrobit

Format                      | `export.py --include`         | Model
---                         | ---                           | ---
PyTorch                     | -                             | yolov5s.pt
TorchScript                 | `torchscript`                 | yolov5s.torchscript
ONNX                        | `onnx`                        | yolov5s.onnx
OpenVINO                    | `openvino`                    | yolov5s_openvino_model/
TensorRT                    | `engine`                      | yolov5s.engine
CoreML                      | `coreml`                      | yolov5s.mlmodel
TensorFlow SavedModel       | `saved_model`                 | yolov5s_saved_model/
TensorFlow GraphDef         | `pb`                          | yolov5s.pb
TensorFlow Lite             | `tflite`                      | yolov5s.tflite
TensorFlow Edge TPU         | `edgetpu`                     | yolov5s_edgetpu.tflite
TensorFlow.js               | `tfjs`                        | yolov5s_web_model/

Requirements:
    $ pip install -r requirements.txt coremltools onnx onnx-simplifier onnxruntime openvino-dev tensorflow-cpu  # CPU
    $ pip install -r requirements.txt coremltools onnx onnx-simplifier onnxruntime-gpu openvino-dev tensorflow  # GPU

Usage:
    $ python path/to/export.py --weights yolov5s.pt --include torchscript onnx openvino engine coreml tflite ...

Inference:
    $ python path/to/detect.py --weights yolov5s.pt                 # PyTorch
                                         yolov5s.torchscript        # TorchScript
                                         yolov5s.onnx               # ONNX Runtime or OpenCV DNN with --dnn
                                         yolov5s.xml                # OpenVINO
                                         yolov5s.engine             # TensorRT
                                         yolov5s.mlmodel            # CoreML (macOS-only)
                                         yolov5s_saved_model        # TensorFlow SavedModel
                                         yolov5s.pb                 # TensorFlow GraphDef
                                         yolov5s.tflite             # TensorFlow Lite
                                         yolov5s_edgetpu.tflite     # TensorFlow Edge TPU

TensorFlow.js:
    $ cd .. && git clone https://github.com/zldrobit/tfjs-yolov5-example.git && cd tfjs-yolov5-example
    $ npm install
    $ ln -s ../../yolov5/yolov5s_web_model public/yolov5s_web_model
    $ npm start
"""

import argparse
import json
import os
import platform
import subprocess
import sys
import time
import warnings
from pathlib import Path

import pandas as pd
import torch
import yaml
from torch.utils.mobile_optimizer import optimize_for_mobile

FILE = Path(__file__).resolve()
ROOT = FILE.parents[0]  # YOLOv5 root directory
if str(ROOT) not in sys.path:
    sys.path.append(str(ROOT))  # add ROOT to PATH
if platform.system() != 'Windows':
    ROOT = Path(os.path.relpath(ROOT, Path.cwd()))  # relative

from models.experimental import attempt_load
from models.yolo import Detect
from utils.dataloaders import LoadImages
from utils.general import (LOGGER, check_dataset, check_img_size, check_requirements, check_version, check_yaml,
                           colorstr, file_size, print_args, url2file)
from utils.torch_utils import select_device


def export_formats():
    # YOLOv5 export formats
    x = [
        ['PyTorch', '-', '.pt', True, True],
        ['TorchScript', 'torchscript', '.torchscript', True, True],
        ['ONNX', 'onnx', '.onnx', True, True],
        ['OpenVINO', 'openvino', '_openvino_model', True, False],
        ['TensorRT', 'engine', '.engine', False, True],
        ['CoreML', 'coreml', '.mlmodel', True, False],
        ['TensorFlow SavedModel', 'saved_model', '_saved_model', True, True],
        ['TensorFlow GraphDef', 'pb', '.pb', True, True],
        ['TensorFlow Lite', 'tflite', '.tflite', True, False],
        ['TensorFlow Edge TPU', 'edgetpu', '_edgetpu.tflite', False, False],
        ['TensorFlow.js', 'tfjs', '_web_model', False, False],]
    return pd.DataFrame(x, columns=['Format', 'Argument', 'Suffix', 'CPU', 'GPU'])


def export_torchscript(model, im, file, optimize, prefix=colorstr('TorchScript:')):
    # YOLOv5 TorchScript model export
    try:
        LOGGER.info(f'\n{prefix} starting export with torch {torch.__version__}...')
        f = file.with_suffix('.torchscript')

        ts = torch.jit.trace(model, im, strict=False)
        d = {"shape": im.shape, "stride": int(max(model.stride)), "names": model.names}
        extra_files = {'config.txt': json.dumps(d)}  # torch._C.ExtraFilesMap()
        if optimize:  # https://pytorch.org/tutorials/recipes/mobile_interpreter.html
            optimize_for_mobile(ts)._save_for_lite_interpreter(str(f), _extra_files=extra_files)
        else:
            ts.save(str(f), _extra_files=extra_files)

        LOGGER.info(f'{prefix} export success, saved as {f} ({file_size(f):.1f} MB)')
        return f
    except Exception as e:
        LOGGER.info(f'{prefix} export failure: {e}')


def export_onnx(model, im, file, opset, train, dynamic, simplify, prefix=colorstr('ONNX:')):
    # YOLOv5 ONNX export
    try:
        check_requirements(('onnx',))
        import onnx

        LOGGER.info(f'\n{prefix} starting export with onnx {onnx.__version__}...')
        f = file.with_suffix('.onnx')

        torch.onnx.export(
            model.cpu() if dynamic else model,  # --dynamic only compatible with cpu
            im.cpu() if dynamic else im,
            f,
            verbose=False,
            opset_version=opset,
            training=torch.onnx.TrainingMode.TRAINING if train else torch.onnx.TrainingMode.EVAL,
            do_constant_folding=not train,
            input_names=['images'],
            output_names=['output'],
            dynamic_axes={
                'images': {
                    0: 'batch',
                    2: 'height',
                    3: 'width'},  # shape(1,3,640,640)
                'output': {
                    0: 'batch',
                    1: 'anchors'}  # shape(1,25200,85)
            } if dynamic else None)

        # Checks
        model_onnx = onnx.load(f)  # load onnx model
        onnx.checker.check_model(model_onnx)  # check onnx model

        # Metadata
        d = {'stride': int(max(model.stride)), 'names': model.names}
        for k, v in d.items():
            meta = model_onnx.metadata_props.add()
            meta.key, meta.value = k, str(v)
        onnx.save(model_onnx, f)

        # Simplify
        if simplify:
            try:
                cuda = torch.cuda.is_available()
                check_requirements(('onnxruntime-gpu' if cuda else 'onnxruntime', 'onnx-simplifier>=0.4.1'))
                import onnxsim

                LOGGER.info(f'{prefix} simplifying with onnx-simplifier {onnxsim.__version__}...')
                model_onnx, check = onnxsim.simplify(model_onnx)
                assert check, 'assert check failed'
                onnx.save(model_onnx, f)
            except Exception as e:
                LOGGER.info(f'{prefix} simplifier failure: {e}')
        LOGGER.info(f'{prefix} export success, saved as {f} ({file_size(f):.1f} MB)')
        return f
    except Exception as e:
        LOGGER.info(f'{prefix} export failure: {e}')


def export_openvino(model, file, half, prefix=colorstr('OpenVINO:')):
    # YOLOv5 OpenVINO export
    try:
        check_requirements(('openvino-dev',))  # requires openvino-dev: https://pypi.org/project/openvino-dev/
        import openvino.inference_engine as ie

        LOGGER.info(f'\n{prefix} starting export with openvino {ie.__version__}...')
        f = str(file).replace('.pt', f'_openvino_model{os.sep}')

        cmd = f"mo --input_model {file.with_suffix('.onnx')} --output_dir {f} --data_type {'FP16' if half else 'FP32'}"
        subprocess.check_output(cmd.split())  # export
        with open(Path(f) / file.with_suffix('.yaml').name, 'w') as g:
            yaml.dump({'stride': int(max(model.stride)), 'names': model.names}, g)  # add metadata.yaml

        LOGGER.info(f'{prefix} export success, saved as {f} ({file_size(f):.1f} MB)')
        return f
    except Exception as e:
        LOGGER.info(f'\n{prefix} export failure: {e}')


def export_coreml(model, im, file, int8, half, prefix=colorstr('CoreML:')):
    # YOLOv5 CoreML export
    try:
        check_requirements(('coremltools',))
        import coremltools as ct

        LOGGER.info(f'\n{prefix} starting export with coremltools {ct.__version__}...')
        f = file.with_suffix('.mlmodel')

        ts = torch.jit.trace(model, im, strict=False)  # TorchScript model
        ct_model = ct.convert(ts, inputs=[ct.ImageType('image', shape=im.shape, scale=1 / 255, bias=[0, 0, 0])])
        bits, mode = (8, 'kmeans_lut') if int8 else (16, 'linear') if half else (32, None)
        if bits < 32:
            if platform.system() == 'Darwin':  # quantization only supported on macOS
                with warnings.catch_warnings():
                    warnings.filterwarnings("ignore", category=DeprecationWarning)  # suppress numpy==1.20 float warning
                    ct_model = ct.models.neural_network.quantization_utils.quantize_weights(ct_model, bits, mode)
            else:
                print(f'{prefix} quantization only supported on macOS, skipping...')
        ct_model.save(f)

        LOGGER.info(f'{prefix} export success, saved as {f} ({file_size(f):.1f} MB)')
        return ct_model, f
    except Exception as e:
        LOGGER.info(f'\n{prefix} export failure: {e}')
        return None, None


def export_engine(model, im, file, train, half, dynamic, simplify, workspace=4, verbose=False):
    # YOLOv5 TensorRT export https://developer.nvidia.com/tensorrt
    prefix = colorstr('TensorRT:')
    try:
        assert im.device.type != 'cpu', 'export running on CPU but must be on GPU, i.e. `python export.py --device 0`'
        try:
            import tensorrt as trt
        except Exception:
            if platform.system() == 'Linux':
                check_requirements(('nvidia-tensorrt',), cmds=('-U --index-url https://pypi.ngc.nvidia.com',))
            import tensorrt as trt

        if trt.__version__[0] == '7':  # TensorRT 7 handling https://github.com/ultralytics/yolov5/issues/6012
            grid = model.model[-1].anchor_grid
            model.model[-1].anchor_grid = [a[..., :1, :1, :] for a in grid]
            export_onnx(model, im, file, 12, train, dynamic, simplify)  # opset 12
            model.model[-1].anchor_grid = grid
        else:  # TensorRT >= 8
            check_version(trt.__version__, '8.0.0', hard=True)  # require tensorrt>=8.0.0
            export_onnx(model, im, file, 13, train, dynamic, simplify)  # opset 13
        onnx = file.with_suffix('.onnx')

        LOGGER.info(f'\n{prefix} starting export with TensorRT {trt.__version__}...')
        assert onnx.exists(), f'failed to export ONNX file: {onnx}'
        f = file.with_suffix('.engine')  # TensorRT engine file
        logger = trt.Logger(trt.Logger.INFO)
        if verbose:
            logger.min_severity = trt.Logger.Severity.VERBOSE

        builder = trt.Builder(logger)
        config = builder.create_builder_config()
        config.max_workspace_size = workspace * 1 << 30
        # config.set_memory_pool_limit(trt.MemoryPoolType.WORKSPACE, workspace << 30)  # fix TRT 8.4 deprecation notice

        flag = (1 << int(trt.NetworkDefinitionCreationFlag.EXPLICIT_BATCH))
        network = builder.create_network(flag)
        parser = trt.OnnxParser(network, logger)
        if not parser.parse_from_file(str(onnx)):
            raise RuntimeError(f'failed to load ONNX file: {onnx}')

        inputs = [network.get_input(i) for i in range(network.num_inputs)]
        outputs = [network.get_output(i) for i in range(network.num_outputs)]
        LOGGER.info(f'{prefix} Network Description:')
        for inp in inputs:
            LOGGER.info(f'{prefix}\tinput "{inp.name}" with shape {inp.shape} and dtype {inp.dtype}')
        for out in outputs:
            LOGGER.info(f'{prefix}\toutput "{out.name}" with shape {out.shape} and dtype {out.dtype}')

        if dynamic:
            if im.shape[0] <= 1:
                LOGGER.warning(f"{prefix}WARNING: --dynamic model requires maximum --batch-size argument")
            profile = builder.create_optimization_profile()
            for inp in inputs:
                profile.set_shape(inp.name, (1, *im.shape[1:]), (max(1, im.shape[0] // 2), *im.shape[1:]), im.shape)
            config.add_optimization_profile(profile)

        LOGGER.info(f'{prefix} building FP{16 if builder.platform_has_fast_fp16 and half else 32} engine in {f}')
        if builder.platform_has_fast_fp16 and half:
            config.set_flag(trt.BuilderFlag.FP16)
        with builder.build_engine(network, config) as engine, open(f, 'wb') as t:
            t.write(engine.serialize())
        LOGGER.info(f'{prefix} export success, saved as {f} ({file_size(f):.1f} MB)')
        return f
    except Exception as e:
        LOGGER.info(f'\n{prefix} export failure: {e}')


def export_saved_model(model,
                       im,
                       file,
                       dynamic,
                       tf_nms=False,
                       agnostic_nms=False,
                       topk_per_class=100,
                       topk_all=100,
                       iou_thres=0.45,
                       conf_thres=0.25,
                       keras=False,
                       prefix=colorstr('TensorFlow SavedModel:')):
    # YOLOv5 TensorFlow SavedModel export
    try:
        import tensorflow as tf
        from tensorflow.python.framework.convert_to_constants import convert_variables_to_constants_v2

        from models.tf import TFDetect, TFModel

        LOGGER.info(f'\n{prefix} starting export with tensorflow {tf.__version__}...')
        f = str(file).replace('.pt', '_saved_model')
        batch_size, ch, *imgsz = list(im.shape)  # BCHW

        tf_model = TFModel(cfg=model.yaml, model=model, nc=model.nc, imgsz=imgsz)
        im = tf.zeros((batch_size, *imgsz, ch))  # BHWC order for TensorFlow
        _ = tf_model.predict(im, tf_nms, agnostic_nms, topk_per_class, topk_all, iou_thres, conf_thres)
        inputs = tf.keras.Input(shape=(*imgsz, ch), batch_size=None if dynamic else batch_size)
        outputs = tf_model.predict(inputs, tf_nms, agnostic_nms, topk_per_class, topk_all, iou_thres, conf_thres)
        keras_model = tf.keras.Model(inputs=inputs, outputs=outputs)
        keras_model.trainable = False
        keras_model.summary()
        if keras:
            keras_model.save(f, save_format='tf')
        else:
            spec = tf.TensorSpec(keras_model.inputs[0].shape, keras_model.inputs[0].dtype)
            m = tf.function(lambda x: keras_model(x))  # full model
            m = m.get_concrete_function(spec)
            frozen_func = convert_variables_to_constants_v2(m)
            tfm = tf.Module()
            tfm.__call__ = tf.function(lambda x: frozen_func(x)[:4] if tf_nms else frozen_func(x)[0], [spec])
            tfm.__call__(im)
            tf.saved_model.save(tfm,
                                f,
                                options=tf.saved_model.SaveOptions(experimental_custom_gradients=False)
                                if check_version(tf.__version__, '2.6') else tf.saved_model.SaveOptions())
        LOGGER.info(f'{prefix} export success, saved as {f} ({file_size(f):.1f} MB)')
        return keras_model, f
    except Exception as e:
        LOGGER.info(f'\n{prefix} export failure: {e}')
        return None, None


def export_pb(keras_model, file, prefix=colorstr('TensorFlow GraphDef:')):
    # YOLOv5 TensorFlow GraphDef *.pb export https://github.com/leimao/Frozen_Graph_TensorFlow
    try:
        import tensorflow as tf
        from tensorflow.python.framework.convert_to_constants import convert_variables_to_constants_v2

        LOGGER.info(f'\n{prefix} starting export with tensorflow {tf.__version__}...')
        f = file.with_suffix('.pb')

        m = tf.function(lambda x: keras_model(x))  # full model
        m = m.get_concrete_function(tf.TensorSpec(keras_model.inputs[0].shape, keras_model.inputs[0].dtype))
        frozen_func = convert_variables_to_constants_v2(m)
        frozen_func.graph.as_graph_def()
        tf.io.write_graph(graph_or_graph_def=frozen_func.graph, logdir=str(f.parent), name=f.name, as_text=False)

        LOGGER.info(f'{prefix} export success, saved as {f} ({file_size(f):.1f} MB)')
        return f
    except Exception as e:
        LOGGER.info(f'\n{prefix} export failure: {e}')


def export_tflite(keras_model, im, file, int8, data, nms, agnostic_nms, prefix=colorstr('TensorFlow Lite:')):
    # YOLOv5 TensorFlow Lite export
    try:
        import tensorflow as tf

        LOGGER.info(f'\n{prefix} starting export with tensorflow {tf.__version__}...')
        batch_size, ch, *imgsz = list(im.shape)  # BCHW
        f = str(file).replace('.pt', '-fp16.tflite')

        converter = tf.lite.TFLiteConverter.from_keras_model(keras_model)
        converter.target_spec.supported_ops = [tf.lite.OpsSet.TFLITE_BUILTINS]
        converter.target_spec.supported_types = [tf.float16]
        converter.optimizations = [tf.lite.Optimize.DEFAULT]
        if int8:
            from models.tf import representative_dataset_gen
            dataset = LoadImages(check_dataset(check_yaml(data))['train'], img_size=imgsz, auto=False)
            converter.representative_dataset = lambda: representative_dataset_gen(dataset, ncalib=100)
            converter.target_spec.supported_ops = [tf.lite.OpsSet.TFLITE_BUILTINS_INT8]
            converter.target_spec.supported_types = []
            converter.inference_input_type = tf.uint8  # or tf.int8
            converter.inference_output_type = tf.uint8  # or tf.int8
            converter.experimental_new_quantizer = True
            f = str(file).replace('.pt', '-int8.tflite')
        if nms or agnostic_nms:
            converter.target_spec.supported_ops.append(tf.lite.OpsSet.SELECT_TF_OPS)

        tflite_model = converter.convert()
        open(f, "wb").write(tflite_model)
        LOGGER.info(f'{prefix} export success, saved as {f} ({file_size(f):.1f} MB)')
        return f
    except Exception as e:
        LOGGER.info(f'\n{prefix} export failure: {e}')


def export_edgetpu(file, prefix=colorstr('Edge TPU:')):
    # YOLOv5 Edge TPU export https://coral.ai/docs/edgetpu/models-intro/
    try:
        cmd = 'edgetpu_compiler --version'
        help_url = 'https://coral.ai/docs/edgetpu/compiler/'
        assert platform.system() == 'Linux', f'export only supported on Linux. See {help_url}'
        if subprocess.run(f'{cmd} >/dev/null', shell=True).returncode != 0:
            LOGGER.info(f'\n{prefix} export requires Edge TPU compiler. Attempting install from {help_url}')
            sudo = subprocess.run('sudo --version >/dev/null', shell=True).returncode == 0  # sudo installed on system
            for c in (
                    'curl https://packages.cloud.google.com/apt/doc/apt-key.gpg | sudo apt-key add -',
                    'echo "deb https://packages.cloud.google.com/apt coral-edgetpu-stable main" | sudo tee /etc/apt/sources.list.d/coral-edgetpu.list',
                    'sudo apt-get update', 'sudo apt-get install edgetpu-compiler'):
                subprocess.run(c if sudo else c.replace('sudo ', ''), shell=True, check=True)
        ver = subprocess.run(cmd, shell=True, capture_output=True, check=True).stdout.decode().split()[-1]

        LOGGER.info(f'\n{prefix} starting export with Edge TPU compiler {ver}...')
        f = str(file).replace('.pt', '-int8_edgetpu.tflite')  # Edge TPU model
        f_tfl = str(file).replace('.pt', '-int8.tflite')  # TFLite model

        cmd = f"edgetpu_compiler -s -o {file.parent} {f_tfl}"
        subprocess.run(cmd.split(), check=True)

        LOGGER.info(f'{prefix} export success, saved as {f} ({file_size(f):.1f} MB)')
        return f
    except Exception as e:
        LOGGER.info(f'\n{prefix} export failure: {e}')


def export_tfjs(file, prefix=colorstr('TensorFlow.js:')):
    # YOLOv5 TensorFlow.js export
    try:
        check_requirements(('tensorflowjs',))
        import re

        import tensorflowjs as tfjs

        LOGGER.info(f'\n{prefix} starting export with tensorflowjs {tfjs.__version__}...')
        f = str(file).replace('.pt', '_web_model')  # js dir
        f_pb = file.with_suffix('.pb')  # *.pb path
        f_json = f'{f}/model.json'  # *.json path

        cmd = f'tensorflowjs_converter --input_format=tf_frozen_model ' \
              f'--output_node_names=Identity,Identity_1,Identity_2,Identity_3 {f_pb} {f}'
        subprocess.run(cmd.split())

        with open(f_json) as j:
            json = j.read()
        with open(f_json, 'w') as j:  # sort JSON Identity_* in ascending order
            subst = re.sub(
                r'{"outputs": {"Identity.?.?": {"name": "Identity.?.?"}, '
                r'"Identity.?.?": {"name": "Identity.?.?"}, '
                r'"Identity.?.?": {"name": "Identity.?.?"}, '
                r'"Identity.?.?": {"name": "Identity.?.?"}}}', r'{"outputs": {"Identity": {"name": "Identity"}, '
                r'"Identity_1": {"name": "Identity_1"}, '
                r'"Identity_2": {"name": "Identity_2"}, '
                r'"Identity_3": {"name": "Identity_3"}}}', json)
            j.write(subst)

        LOGGER.info(f'{prefix} export success, saved as {f} ({file_size(f):.1f} MB)')
        return f
    except Exception as e:
        LOGGER.info(f'\n{prefix} export failure: {e}')


@torch.no_grad()
def run(
        data=ROOT / 'data/coco128.yaml',  # 'dataset.yaml path'
        weights=ROOT / 'yolov5s.pt',  # weights path
        imgsz=(640, 640),  # image (height, width)
        batch_size=1,  # batch size
        device='cpu',  # cuda device, i.e. 0 or 0,1,2,3 or cpu
        include=('torchscript', 'onnx'),  # include formats
        half=False,  # FP16 half-precision export
        inplace=False,  # set YOLOv5 Detect() inplace=True
        train=False,  # model.train() mode
        keras=False,  # use Keras
        optimize=False,  # TorchScript: optimize for mobile
        int8=False,  # CoreML/TF INT8 quantization
        dynamic=False,  # ONNX/TF/TensorRT: dynamic axes
        simplify=False,  # ONNX: simplify model
        opset=12,  # ONNX: opset version
        verbose=False,  # TensorRT: verbose log
        workspace=4,  # TensorRT: workspace size (GB)
        nms=False,  # TF: add NMS to model
        agnostic_nms=False,  # TF: add agnostic NMS to model
        topk_per_class=100,  # TF.js NMS: topk per class to keep
        topk_all=100,  # TF.js NMS: topk for all classes to keep
        iou_thres=0.45,  # TF.js NMS: IoU threshold
        conf_thres=0.25,  # TF.js NMS: confidence threshold
):
    t = time.time()
    include = [x.lower() for x in include]  # to lowercase
    fmts = tuple(export_formats()['Argument'][1:])  # --include arguments
    flags = [x in include for x in fmts]
    assert sum(flags) == len(include), f'ERROR: Invalid --include {include}, valid --include arguments are {fmts}'
    jit, onnx, xml, engine, coreml, saved_model, pb, tflite, edgetpu, tfjs = flags  # export booleans
    file = Path(url2file(weights) if str(weights).startswith(('http:/', 'https:/')) else weights)  # PyTorch weights

    # Load PyTorch model
    device = select_device(device)
    if half:
        assert device.type != 'cpu' or coreml, '--half only compatible with GPU export, i.e. use --device 0'
        assert not dynamic, '--half not compatible with --dynamic, i.e. use either --half or --dynamic but not both'
    model = attempt_load(weights, device=device, inplace=True, fuse=True)  # load FP32 model
    nc, names = model.nc, model.names  # number of classes, class names

    # Checks
    imgsz *= 2 if len(imgsz) == 1 else 1  # expand
    assert nc == len(names), f'Model class count {nc} != len(names) {len(names)}'
    if optimize:
        assert device.type == 'cpu', '--optimize not compatible with cuda devices, i.e. use --device cpu'

    # Input
    gs = int(max(model.stride))  # grid size (max stride)
    imgsz = [check_img_size(x, gs) for x in imgsz]  # verify img_size are gs-multiples
    im = torch.zeros(batch_size, 3, *imgsz).to(device)  # image size(1,3,320,192) BCHW iDetection

    # Update model
    model.train() if train else model.eval()  # training mode = no Detect() layer grid construction
    for k, m in model.named_modules():
        if isinstance(m, Detect):
            m.inplace = inplace
            m.onnx_dynamic = dynamic
            m.export = True

    for _ in range(2):
        y = model(im)  # dry runs
    if half and not coreml:
        im, model = im.half(), model.half()  # to FP16
    shape = tuple(y[0].shape)  # model output shape
    LOGGER.info(f"\n{colorstr('PyTorch:')} starting from {file} with output shape {shape} ({file_size(file):.1f} MB)")

    # Exports
    f = [''] * 10  # exported filenames
    warnings.filterwarnings(action='ignore', category=torch.jit.TracerWarning)  # suppress TracerWarning
    if jit:
        f[0] = export_torchscript(model, im, file, optimize)
    if engine:  # TensorRT required before ONNX
        f[1] = export_engine(model, im, file, train, half, dynamic, simplify, workspace, verbose)
    if onnx or xml:  # OpenVINO requires ONNX
        f[2] = export_onnx(model, im, file, opset, train, dynamic, simplify)
    if xml:  # OpenVINO
        f[3] = export_openvino(model, file, half)
    if coreml:
        _, f[4] = export_coreml(model, im, file, int8, half)

    # TensorFlow Exports
    if any((saved_model, pb, tflite, edgetpu, tfjs)):
        if int8 or edgetpu:  # TFLite --int8 bug https://github.com/ultralytics/yolov5/issues/5707
            check_requirements(('flatbuffers==1.12',))  # required before `import tensorflow`
        assert not tflite or not tfjs, 'TFLite and TF.js models must be exported separately, please pass only one type.'
        model, f[5] = export_saved_model(model.cpu(),
                                         im,
                                         file,
                                         dynamic,
                                         tf_nms=nms or agnostic_nms or tfjs,
                                         agnostic_nms=agnostic_nms or tfjs,
                                         topk_per_class=topk_per_class,
                                         topk_all=topk_all,
                                         iou_thres=iou_thres,
                                         conf_thres=conf_thres,
                                         keras=keras)
        if pb or tfjs:  # pb prerequisite to tfjs
            f[6] = export_pb(model, file)
        if tflite or edgetpu:
            f[7] = export_tflite(model, im, file, int8=int8 or edgetpu, data=data, nms=nms, agnostic_nms=agnostic_nms)
        if edgetpu:
            f[8] = export_edgetpu(file)
        if tfjs:
            f[9] = export_tfjs(file)

    # Finish
    f = [str(x) for x in f if x]  # filter out '' and None
    if any(f):
        h = '--half' if half else ''  # --half FP16 inference arg
        LOGGER.info(f'\nExport complete ({time.time() - t:.2f}s)'
                    f"\nResults saved to {colorstr('bold', file.parent.resolve())}"
                    f"\nDetect:          python detect.py --weights {f[-1]} {h}"
                    f"\nValidate:        python val.py --weights {f[-1]} {h}"
                    f"\nPyTorch Hub:     model = torch.hub.load('ultralytics/yolov5', 'custom', '{f[-1]}')"
                    f"\nVisualize:       https://netron.app")
    return f  # return list of exported files/dirs


def parse_opt():
    parser = argparse.ArgumentParser()
    parser.add_argument('--data', type=str, default=ROOT / 'data/coco128.yaml', help='dataset.yaml path')
    parser.add_argument('--weights', nargs='+', type=str, default=ROOT / 'yolov5s.pt', help='model.pt path(s)')
    parser.add_argument('--imgsz', '--img', '--img-size', nargs='+', type=int, default=[640, 640], help='image (h, w)')
    parser.add_argument('--batch-size', type=int, default=1, help='batch size')
    parser.add_argument('--device', default='cpu', help='cuda device, i.e. 0 or 0,1,2,3 or cpu')
    parser.add_argument('--half', action='store_true', help='FP16 half-precision export')
    parser.add_argument('--inplace', action='store_true', help='set YOLOv5 Detect() inplace=True')
    parser.add_argument('--train', action='store_true', help='model.train() mode')
    parser.add_argument('--keras', action='store_true', help='TF: use Keras')
    parser.add_argument('--optimize', action='store_true', help='TorchScript: optimize for mobile')
    parser.add_argument('--int8', action='store_true', help='CoreML/TF INT8 quantization')
    parser.add_argument('--dynamic', action='store_true', help='ONNX/TF/TensorRT: dynamic axes')
    parser.add_argument('--simplify', action='store_true', help='ONNX: simplify model')
    parser.add_argument('--opset', type=int, default=12, help='ONNX: opset version')
    parser.add_argument('--verbose', action='store_true', help='TensorRT: verbose log')
    parser.add_argument('--workspace', type=int, default=4, help='TensorRT: workspace size (GB)')
    parser.add_argument('--nms', action='store_true', help='TF: add NMS to model')
    parser.add_argument('--agnostic-nms', action='store_true', help='TF: add agnostic NMS to model')
    parser.add_argument('--topk-per-class', type=int, default=100, help='TF.js NMS: topk per class to keep')
    parser.add_argument('--topk-all', type=int, default=100, help='TF.js NMS: topk for all classes to keep')
    parser.add_argument('--iou-thres', type=float, default=0.45, help='TF.js NMS: IoU threshold')
    parser.add_argument('--conf-thres', type=float, default=0.25, help='TF.js NMS: confidence threshold')
    parser.add_argument('--include',
                        nargs='+',
                        default=['torchscript', 'onnx'],
                        help='torchscript, onnx, openvino, engine, coreml, saved_model, pb, tflite, edgetpu, tfjs')
    opt = parser.parse_args()
    print_args(vars(opt))
    return opt


def main(opt):
    for opt.weights in (opt.weights if isinstance(opt.weights, list) else [opt.weights]):
        run(**vars(opt))


if __name__ == "__main__":
    opt = parse_opt()
    main(opt)
