# Supplementary material for: Fully automatic transfer and measurement system for structural superlubric materials
Source: Nat Commun. 2023 Oct 10;14:6323. doi: 10.1038/s41467-023-41859-6 (PMC10564961; doi:10.1038/s41467-023-41859-6)
Supplement: Supplementary file 9 — Supplementary Software 1 [file 41467_2023_41859_MOESM9_ESM.zip › Supplementary Software/AutoTest/vision/yolov5/models/hub/yolov3-spp.yaml]

# YOLOv5 🚀 by Ultralytics, GPL-3.0 license

# Parameters
nc: 80  # number of classes
depth_multiple: 1.0  # model depth multiple
width_multiple: 1.0  # layer channel multiple
anchors:
  - [10,13, 16,30, 33,23]  # P3/8
  - [30,61, 62,45, 59,119]  # P4/16
  - [116,90, 156,198, 373,326]  # P5/32

# darknet53 backbone
backbone:
  # [from, number, module, args]
  [[-1, 1, Conv, [32, 3, 1]],  # 0
   [-1, 1, Conv, [64, 3, 2]],  # 1-P1/2
   [-1, 1, Bottleneck, [64]],
   [-1, 1, Conv, [128, 3, 2]],  # 3-P2/4
   [-1, 2, Bottleneck, [128]],
   [-1, 1, Conv, [256, 3, 2]],  # 5-P3/8
   [-1, 8, Bottleneck, [256]],
   [-1, 1, Conv, [512, 3, 2]],  # 7-P4/16
   [-1, 8, Bottleneck, [512]],
   [-1, 1, Conv, [1024, 3, 2]],  # 9-P5/32
   [-1, 4, Bottleneck, [1024]],  # 10
  ]

# YOLOv3-SPP head
head:
  [[-1, 1, Bottleneck, [1024, False]],
   [-1, 1, SPP, [512, [5, 9, 13]]],
   [-1, 1, Conv, [1024, 3, 1]],
   [-1, 1, Conv, [512, 1, 1]],
   [-1, 1, Conv, [1024, 3, 1]],  # 15 (P5/32-large)

   [-2, 1, Conv, [256, 1, 1]],
   [-1, 1, nn.Upsample, [None, 2, 'nearest']],
   [[-1, 8], 1, Concat, [1]],  # cat backbone P4
   [-1, 1, Bottleneck, [512, False]],
   [-1, 1, Bottleneck, [512, False]],
   [-1, 1, Conv, [256, 1, 1]],
   [-1, 1, Conv, [512, 3, 1]],  # 22 (P4/16-medium)

   [-2, 1, Conv, [128, 1, 1]],
   [-1, 1, nn.Upsample, [None, 2, 'nearest']],
   [[-1, 6], 1, Concat, [1]],  # cat backbone P3
   [-1, 1, Bottleneck, [256, False]],
   [-1, 2, Bottleneck, [256, False]],  # 27 (P3/8-small)

   [[27, 22, 15], 1, Detect, [nc, anchors]],   # Detect(P3, P4, P5)
  ]
