# Supplementary material for: Fully automatic transfer and measurement system for structural superlubric materials
Source: Nat Commun. 2023 Oct 10;14:6323. doi: 10.1038/s41467-023-41859-6 (PMC10564961; doi:10.1038/s41467-023-41859-6)
Supplement: Supplementary file 9 — Supplementary Software 1 [file 41467_2023_41859_MOESM9_ESM.zip › Supplementary Software/AutoTest/vision/yolov5/models/hub/yolov5-p34.yaml]

# YOLOv5 🚀 by Ultralytics, GPL-3.0 license

# Parameters
nc: 80  # number of classes
depth_multiple: 0.33  # model depth multiple
width_multiple: 0.50  # layer channel multiple
anchors: 3  # AutoAnchor evolves 3 anchors per P output layer

# YOLOv5 v6.0 backbone
backbone:
  # [from, number, module, args]
  [ [ -1, 1, Conv, [ 64, 6, 2, 2 ] ],  # 0-P1/2
    [ -1, 1, Conv, [ 128, 3, 2 ] ],  # 1-P2/4
    [ -1, 3, C3, [ 128 ] ],
    [ -1, 1, Conv, [ 256, 3, 2 ] ],  # 3-P3/8
    [ -1, 6, C3, [ 256 ] ],
    [ -1, 1, Conv, [ 512, 3, 2 ] ],  # 5-P4/16
    [ -1, 9, C3, [ 512 ] ],
    [ -1, 1, Conv, [ 1024, 3, 2 ] ],  # 7-P5/32
    [ -1, 3, C3, [ 1024 ] ],
    [ -1, 1, SPPF, [ 1024, 5 ] ],  # 9
  ]

# YOLOv5 v6.0 head with (P3, P4) outputs
head:
  [ [ -1, 1, Conv, [ 512, 1, 1 ] ],
    [ -1, 1, nn.Upsample, [ None, 2, 'nearest' ] ],
    [ [ -1, 6 ], 1, Concat, [ 1 ] ],  # cat backbone P4
    [ -1, 3, C3, [ 512, False ] ],  # 13

    [ -1, 1, Conv, [ 256, 1, 1 ] ],
    [ -1, 1, nn.Upsample, [ None, 2, 'nearest' ] ],
    [ [ -1, 4 ], 1, Concat, [ 1 ] ],  # cat backbone P3
    [ -1, 3, C3, [ 256, False ] ],  # 17 (P3/8-small)

    [ -1, 1, Conv, [ 256, 3, 2 ] ],
    [ [ -1, 14 ], 1, Concat, [ 1 ] ],  # cat head P4
    [ -1, 3, C3, [ 512, False ] ],  # 20 (P4/16-medium)

    [ [ 17, 20 ], 1, Detect, [ nc, anchors ] ],  # Detect(P3, P4)
  ]
