# Supplementary material for: Fully automatic transfer and measurement system for structural superlubric materials
Source: Nat Commun. 2023 Oct 10;14:6323. doi: 10.1038/s41467-023-41859-6 (PMC10564961; doi:10.1038/s41467-023-41859-6)
Supplement: Supplementary file 9 — Supplementary Software 1 [file 41467_2023_41859_MOESM9_ESM.zip › Supplementary Software/AutoTest/vision/yolov5/models/hub/yolov5x6.yaml]

# YOLOv5 🚀 by Ultralytics, GPL-3.0 license

# Parameters
nc: 80  # number of classes
depth_multiple: 1.33  # model depth multiple
width_multiple: 1.25  # layer channel multiple
anchors:
  - [19,27,  44,40,  38,94]  # P3/8
  - [96,68,  86,152,  180,137]  # P4/16
  - [140,301,  303,264,  238,542]  # P5/32
  - [436,615,  739,380,  925,792]  # P6/64

# YOLOv5 v6.0 backbone
backbone:
  # [from, number, module, args]
  [[-1, 1, Conv, [64, 6, 2, 2]],  # 0-P1/2
   [-1, 1, Conv, [128, 3, 2]],  # 1-P2/4
   [-1, 3, C3, [128]],
   [-1, 1, Conv, [256, 3, 2]],  # 3-P3/8
   [-1, 6, C3, [256]],
   [-1, 1, Conv, [512, 3, 2]],  # 5-P4/16
   [-1, 9, C3, [512]],
   [-1, 1, Conv, [768, 3, 2]],  # 7-P5/32
   [-1, 3, C3, [768]],
   [-1, 1, Conv, [1024, 3, 2]],  # 9-P6/64
   [-1, 3, C3, [1024]],
   [-1, 1, SPPF, [1024, 5]],  # 11
  ]

# YOLOv5 v6.0 head
head:
  [[-1, 1, Conv, [768, 1, 1]],
   [-1, 1, nn.Upsample, [None, 2, 'nearest']],
   [[-1, 8], 1, Concat, [1]],  # cat backbone P5
   [-1, 3, C3, [768, False]],  # 15

   [-1, 1, Conv, [512, 1, 1]],
   [-1, 1, nn.Upsample, [None, 2, 'nearest']],
   [[-1, 6], 1, Concat, [1]],  # cat backbone P4
   [-1, 3, C3, [512, False]],  # 19

   [-1, 1, Conv, [256, 1, 1]],
   [-1, 1, nn.Upsample, [None, 2, 'nearest']],
   [[-1, 4], 1, Concat, [1]],  # cat backbone P3
   [-1, 3, C3, [256, False]],  # 23 (P3/8-small)

   [-1, 1, Conv, [256, 3, 2]],
   [[-1, 20], 1, Concat, [1]],  # cat head P4
   [-1, 3, C3, [512, False]],  # 26 (P4/16-medium)

   [-1, 1, Conv, [512, 3, 2]],
   [[-1, 16], 1, Concat, [1]],  # cat head P5
   [-1, 3, C3, [768, False]],  # 29 (P5/32-large)

   [-1, 1, Conv, [768, 3, 2]],
   [[-1, 12], 1, Concat, [1]],  # cat head P6
   [-1, 3, C3, [1024, False]],  # 32 (P6/64-xlarge)

   [[23, 26, 29, 32], 1, Detect, [nc, anchors]],  # Detect(P3, P4, P5, P6)
  ]
