# Supplementary material for: Fully automatic transfer and measurement system for structural superlubric materials
Source: Nat Commun. 2023 Oct 10;14:6323. doi: 10.1038/s41467-023-41859-6 (PMC10564961; doi:10.1038/s41467-023-41859-6)
Supplement: Supplementary file 9 — Supplementary Software 1 [file 41467_2023_41859_MOESM9_ESM.zip › Supplementary Software/AutoTest/vision/yolov5/utils/aws/resume.py]

# Resume all interrupted trainings in yolov5/ dir including DDP trainings
# Usage: $ python utils/aws/resume.py

import os
import sys
from pathlib import Path

import torch
import yaml

FILE = Path(__file__).resolve()
ROOT = FILE.parents[2]  # YOLOv5 root directory
if str(ROOT) not in sys.path:
    sys.path.append(str(ROOT))  # add ROOT to PATH

port = 0  # --master_port
path = Path('').resolve()
for last in path.rglob('*/**/last.pt'):
    ckpt = torch.load(last)
    if ckpt['optimizer'] is None:
        continue

    # Load opt.yaml
    with open(last.parent.parent / 'opt.yaml', errors='ignore') as f:
        opt = yaml.safe_load(f)

    # Get device count
    d = opt['device'].split(',')  # devices
    nd = len(d)  # number of devices
    ddp = nd > 1 or (nd == 0 and torch.cuda.device_count() > 1)  # distributed data parallel

    if ddp:  # multi-GPU
        port += 1
        cmd = f'python -m torch.distributed.run --nproc_per_node {nd} --master_port {port} train.py --resume {last}'
    else:  # single-GPU
        cmd = f'python train.py --resume {last}'

    cmd += ' > /dev/null 2>&1 &'  # redirect output to dev/null and run in daemon thread
    print(cmd)
    os.system(cmd)
