# Supplementary material for: Fully automatic transfer and measurement system for structural superlubric materials
Source: Nat Commun. 2023 Oct 10;14:6323. doi: 10.1038/s41467-023-41859-6 (PMC10564961; doi:10.1038/s41467-023-41859-6)
Supplement: Supplementary file 9 — Supplementary Software 1 [file 41467_2023_41859_MOESM9_ESM.zip › Supplementary Software/AutoTest/vision/yolov5/utils/callbacks.py]

# YOLOv5 🚀 by Ultralytics, GPL-3.0 license
"""
Callback utils
"""


class Callbacks:
    """"
    Handles all registered callbacks for YOLOv5 Hooks
    """

    def __init__(self):
        # Define the available callbacks
        self._callbacks = {
            'on_pretrain_routine_start': [],
            'on_pretrain_routine_end': [],
            'on_train_start': [],
            'on_train_epoch_start': [],
            'on_train_batch_start': [],
            'optimizer_step': [],
            'on_before_zero_grad': [],
            'on_train_batch_end': [],
            'on_train_epoch_end': [],
            'on_val_start': [],
            'on_val_batch_start': [],
            'on_val_image_end': [],
            'on_val_batch_end': [],
            'on_val_end': [],
            'on_fit_epoch_end': [],  # fit = train + val
            'on_model_save': [],
            'on_train_end': [],
            'on_params_update': [],
            'teardown': [],}
        self.stop_training = False  # set True to interrupt training

    def register_action(self, hook, name='', callback=None):
        """
        Register a new action to a callback hook

        Args:
            hook: The callback hook name to register the action to
            name: The name of the action for later reference
            callback: The callback to fire
        """
        assert hook in self._callbacks, f"hook '{hook}' not found in callbacks {self._callbacks}"
        assert callable(callback), f"callback '{callback}' is not callable"
        self._callbacks[hook].append({'name': name, 'callback': callback})

    def get_registered_actions(self, hook=None):
        """"
        Returns all the registered actions by callback hook

        Args:
            hook: The name of the hook to check, defaults to all
        """
        return self._callbacks[hook] if hook else self._callbacks

    def run(self, hook, *args, **kwargs):
        """
        Loop through the registered actions and fire all callbacks

        Args:
            hook: The name of the hook to check, defaults to all
            args: Arguments to receive from YOLOv5
            kwargs: Keyword Arguments to receive from YOLOv5
        """

        assert hook in self._callbacks, f"hook '{hook}' not found in callbacks {self._callbacks}"

        for logger in self._callbacks[hook]:
            logger['callback'](*args, **kwargs)
