# Supplementary material for: Fully automatic transfer and measurement system for structural superlubric materials
Source: Nat Commun. 2023 Oct 10;14:6323. doi: 10.1038/s41467-023-41859-6 (PMC10564961; doi:10.1038/s41467-023-41859-6)
Supplement: Supplementary file 9 — Supplementary Software 1 [file 41467_2023_41859_MOESM9_ESM.zip › Supplementary Software/AutoTest/vision/yolov5/utils/docker/Dockerfile-arm64]

# YOLOv5 🚀 by Ultralytics, GPL-3.0 license
# Builds ultralytics/yolov5:latest-arm64 image on DockerHub https://hub.docker.com/r/ultralytics/yolov5
# Image is aarch64-compatible for Apple M1 and other ARM architectures i.e. Jetson Nano and Raspberry Pi

# Start FROM Ubuntu image https://hub.docker.com/_/ubuntu
FROM arm64v8/ubuntu:20.04

# Downloads to user config dir
ADD https://ultralytics.com/assets/Arial.ttf https://ultralytics.com/assets/Arial.Unicode.ttf /root/.config/Ultralytics/

# Install linux packages
RUN apt update
RUN DEBIAN_FRONTEND=noninteractive TZ=Etc/UTC apt install -y tzdata
RUN apt install --no-install-recommends -y python3-pip git zip curl htop gcc \
    libgl1-mesa-glx libglib2.0-0 libpython3.8-dev
# RUN alias python=python3

# Install pip packages
COPY requirements.txt .
RUN python3 -m pip install --upgrade pip wheel
RUN pip install --no-cache -r requirements.txt gsutil notebook \
    tensorflow-aarch64
    # tensorflowjs \
    # onnx onnx-simplifier onnxruntime \
    # coremltools openvino-dev \

# Create working directory
RUN mkdir -p /usr/src/app
WORKDIR /usr/src/app

# Copy contents
# COPY . /usr/src/app  (issues as not a .git directory)
RUN git clone https://github.com/ultralytics/yolov5 /usr/src/app


# Usage Examples -------------------------------------------------------------------------------------------------------

# Build and Push
# t=ultralytics/yolov5:latest-M1 && sudo docker build --platform linux/arm64 -f utils/docker/Dockerfile-arm64 -t $t . && sudo docker push $t

# Pull and Run
# t=ultralytics/yolov5:latest-M1 && sudo docker pull $t && sudo docker run -it --ipc=host -v "$(pwd)"/datasets:/usr/src/datasets $t
