# Supplementary material for: Fully automatic transfer and measurement system for structural superlubric materials
Source: Nat Commun. 2023 Oct 10;14:6323. doi: 10.1038/s41467-023-41859-6 (PMC10564961; doi:10.1038/s41467-023-41859-6)
Supplement: Supplementary file 9 — Supplementary Software 1 [file 41467_2023_41859_MOESM9_ESM.zip › Supplementary Software/AutoTest/vision/yolov5/utils/flask_rest_api/example_request.py]

# YOLOv5 🚀 by Ultralytics, GPL-3.0 license
"""
Perform test request
"""

import pprint

import requests

DETECTION_URL = "http://localhost:5000/v1/object-detection/yolov5s"
IMAGE = "zidane.jpg"

# Read image
with open(IMAGE, "rb") as f:
    image_data = f.read()

response = requests.post(DETECTION_URL, files={"image": image_data}).json()

pprint.pprint(response)
