# Supplementary material for: Fully automatic transfer and measurement system for structural superlubric materials
Source: Nat Commun. 2023 Oct 10;14:6323. doi: 10.1038/s41467-023-41859-6 (PMC10564961; doi:10.1038/s41467-023-41859-6)
Supplement: Supplementary file 9 — Supplementary Software 1 [file 41467_2023_41859_MOESM9_ESM.zip › Supplementary Software/AutoTest/vision/yolov5/utils/loggers/wandb/sweep.py]

import sys
from pathlib import Path

import wandb

FILE = Path(__file__).resolve()
ROOT = FILE.parents[3]  # YOLOv5 root directory
if str(ROOT) not in sys.path:
    sys.path.append(str(ROOT))  # add ROOT to PATH

from train import parse_opt, train
from utils.callbacks import Callbacks
from utils.general import increment_path
from utils.torch_utils import select_device


def sweep():
    wandb.init()
    # Get hyp dict from sweep agent. Copy because train() modifies parameters which confused wandb.
    hyp_dict = vars(wandb.config).get("_items").copy()

    # Workaround: get necessary opt args
    opt = parse_opt(known=True)
    opt.batch_size = hyp_dict.get("batch_size")
    opt.save_dir = str(increment_path(Path(opt.project) / opt.name, exist_ok=opt.exist_ok or opt.evolve))
    opt.epochs = hyp_dict.get("epochs")
    opt.nosave = True
    opt.data = hyp_dict.get("data")
    opt.weights = str(opt.weights)
    opt.cfg = str(opt.cfg)
    opt.data = str(opt.data)
    opt.hyp = str(opt.hyp)
    opt.project = str(opt.project)
    device = select_device(opt.device, batch_size=opt.batch_size)

    # train
    train(hyp_dict, opt, device, callbacks=Callbacks())


if __name__ == "__main__":
    sweep()
