# Supplementary material for: Fully automatic transfer and measurement system for structural superlubric materials
Source: Nat Commun. 2023 Oct 10;14:6323. doi: 10.1038/s41467-023-41859-6 (PMC10564961; doi:10.1038/s41467-023-41859-6)
Supplement: Supplementary file 9 — Supplementary Software 1 [file 41467_2023_41859_MOESM9_ESM.zip › Supplementary Software/AutoTransfer/ait.vbs]

set ws=WScript.CreateObject("WScript.Shell")
ws.Run "C:\Users\chaoh\Desktop\AITtest6\AITtest5\AITtest2\ait.bat",0
