# Supplementary material for: Fully automatic transfer and measurement system for structural superlubric materials
Source: Nat Commun. 2023 Oct 10;14:6323. doi: 10.1038/s41467-023-41859-6 (PMC10564961; doi:10.1038/s41467-023-41859-6)
Supplement: Supplementary file 9 — Supplementary Software 1 [file 41467_2023_41859_MOESM9_ESM.zip › Supplementary Software/AutoTransfer/gui/__init__.py]

from .demo_mini import Ui_MainWindow

# python.exe -m PyQt5.uic.pyuic xxx.ui -o xxx.py
