# Supplementary material for: Fully automatic transfer and measurement system for structural superlubric materials
Source: Nat Commun. 2023 Oct 10;14:6323. doi: 10.1038/s41467-023-41859-6 (PMC10564961; doi:10.1038/s41467-023-41859-6)
Supplement: Supplementary file 9 — Supplementary Software 1 [file 41467_2023_41859_MOESM9_ESM.zip › Supplementary Software/AutoTransfer/gui/demo_mini_new.ui]

<?xml version="1.0" encoding="UTF-8"?>
<ui version="4.0">
 <class>MainWindow</class>
 <widget class="QMainWindow" name="MainWindow">
  <property name="geometry">
   <rect>
    <x>0</x>
    <y>0</y>
    <width>888</width>
    <height>753</height>
   </rect>
  </property>
  <property name="windowTitle">
   <string>AIT-mini</string>
  </property>
  <widget class="QWidget" name="centralwidget">
   <widget class="QGroupBox" name="groupBox_connect">
    <property name="geometry">
     <rect>
      <x>0</x>
      <y>10</y>
      <width>131</width>
      <height>111</height>
     </rect>
    </property>
    <property name="font">
     <font>
      <family>Arial</family>
      <pointsize>10</pointsize>
     </font>
    </property>
    <property name="title">
     <string/>
    </property>
    <property name="alignment">
     <set>Qt::AlignCenter</set>
    </property>
    <widget class="QComboBox" name="ports">
     <property name="geometry">
      <rect>
       <x>10</x>
       <y>0</y>
       <width>111</width>
       <height>21</height>
      </rect>
     </property>
     <property name="font">
      <font>
       <family>Arial</family>
       <pointsize>9</pointsize>
      </font>
     </property>
    </widget>
    <widget class="QPushButton" name="connect_force">
     <property name="geometry">
      <rect>
       <x>70</x>
       <y>30</y>
       <width>51</width>
       <height>31</height>
      </rect>
     </property>
     <property name="font">
      <font>
       <family>Arial</family>
       <pointsize>9</pointsize>
      </font>
     </property>
     <property name="text">
      <string>Force</string>
     </property>
    </widget>
    <widget class="QPushButton" name="connect_macro">
     <property name="geometry">
      <rect>
       <x>10</x>
       <y>70</y>
       <width>51</width>
       <height>31</height>
      </rect>
     </property>
     <property name="font">
      <font>
       <family>Arial</family>
       <pointsize>9</pointsize>
      </font>
     </property>
     <property name="text">
      <string>Macro</string>
     </property>
    </widget>
    <widget class="QPushButton" name="connect_micro">
     <property name="geometry">
      <rect>
       <x>10</x>
       <y>30</y>
       <width>51</width>
       <height>31</height>
      </rect>
     </property>
     <property name="font">
      <font>
       <family>Arial</family>
       <pointsize>9</pointsize>
      </font>
     </property>
     <property name="text">
      <string>Micro</string>
     </property>
    </widget>
    <widget class="QPushButton" name="connect_clean">
     <property name="geometry">
      <rect>
       <x>70</x>
       <y>70</y>
       <width>51</width>
       <height>31</height>
      </rect>
     </property>
     <property name="font">
      <font>
       <family>Arial</family>
       <pointsize>9</pointsize>
      </font>
     </property>
     <property name="text">
      <string>Clean</string>
     </property>
    </widget>
   </widget>
   <widget class="QTextBrowser" name="terminal">
    <property name="geometry">
     <rect>
      <x>140</x>
      <y>10</y>
      <width>281</width>
      <height>181</height>
     </rect>
    </property>
    <property name="font">
     <font>
      <family>Arial</family>
     </font>
    </property>
   </widget>
   <widget class="QGroupBox" name="groupBox_img">
    <property name="geometry">
     <rect>
      <x>0</x>
      <y>120</y>
      <width>131</width>
      <height>131</height>
     </rect>
    </property>
    <property name="font">
     <font>
      <family>Arial</family>
      <pointsize>10</pointsize>
     </font>
    </property>
    <property name="title">
     <string/>
    </property>
    <property name="alignment">
     <set>Qt::AlignCenter</set>
    </property>
    <widget class="QLabel" name="img_viewer">
     <property name="geometry">
      <rect>
       <x>10</x>
       <y>10</y>
       <width>111</width>
       <height>111</height>
      </rect>
     </property>
     <property name="text">
      <string/>
     </property>
     <property name="scaledContents">
      <bool>true</bool>
     </property>
    </widget>
   </widget>
   <widget class="QTabWidget" name="groupBox_auto">
    <property name="enabled">
     <bool>true</bool>
    </property>
    <property name="geometry">
     <rect>
      <x>430</x>
      <y>260</y>
      <width>441</width>
      <height>481</height>
     </rect>
    </property>
    <property name="font">
     <font>
      <family>Arial</family>
      <pointsize>10</pointsize>
     </font>
    </property>
    <property name="focusPolicy">
     <enum>Qt::TabFocus</enum>
    </property>
    <property name="currentIndex">
     <number>0</number>
    </property>
    <widget class="QWidget" name="tab">
     <attribute name="title">
      <string>File</string>
     </attribute>
     <widget class="QPushButton" name="openfile">
      <property name="geometry">
       <rect>
        <x>20</x>
        <y>20</y>
        <width>131</width>
        <height>31</height>
       </rect>
      </property>
      <property name="font">
       <font>
        <family>Arial</family>
        <pointsize>9</pointsize>
       </font>
      </property>
      <property name="text">
       <string>Open File</string>
      </property>
     </widget>
     <widget class="QPushButton" name="startfile">
      <property name="geometry">
       <rect>
        <x>20</x>
        <y>100</y>
        <width>131</width>
        <height>31</height>
       </rect>
      </property>
      <property name="font">
       <font>
        <family>Arial</family>
        <pointsize>9</pointsize>
       </font>
      </property>
      <property name="text">
       <string>Start</string>
      </property>
     </widget>
     <widget class="QLabel" name="label_72">
      <property name="geometry">
       <rect>
        <x>220</x>
        <y>80</y>
        <width>31</width>
        <height>21</height>
       </rect>
      </property>
      <property name="font">
       <font>
        <family>Arial</family>
        <pointsize>10</pointsize>
        <weight>75</weight>
        <bold>true</bold>
       </font>
      </property>
      <property name="text">
       <string>RY:</string>
      </property>
     </widget>
     <widget class="QLabel" name="y_p2">
      <property name="geometry">
       <rect>
        <x>255</x>
        <y>80</y>
        <width>161</width>
        <height>21</height>
       </rect>
      </property>
      <property name="text">
       <string>0</string>
      </property>
     </widget>
     <widget class="QPushButton" name="zero_deg">
      <property name="geometry">
       <rect>
        <x>215</x>
        <y>170</y>
        <width>101</width>
        <height>31</height>
       </rect>
      </property>
      <property name="font">
       <font>
        <family>Arial</family>
        <pointsize>9</pointsize>
       </font>
      </property>
      <property name="text">
       <string>Zero</string>
      </property>
     </widget>
     <widget class="QLabel" name="x_p1">
      <property name="geometry">
       <rect>
        <x>255</x>
        <y>20</y>
        <width>161</width>
        <height>21</height>
       </rect>
      </property>
      <property name="text">
       <string>0</string>
      </property>
     </widget>
     <widget class="QLabel" name="degree">
      <property name="geometry">
       <rect>
        <x>215</x>
        <y>150</y>
        <width>161</width>
        <height>21</height>
       </rect>
      </property>
      <property name="text">
       <string>0</string>
      </property>
      <property name="alignment">
       <set>Qt::AlignCenter</set>
      </property>
     </widget>
     <widget class="QPushButton" name="point_1">
      <property name="geometry">
       <rect>
        <x>215</x>
        <y>100</y>
        <width>101</width>
        <height>31</height>
       </rect>
      </property>
      <property name="font">
       <font>
        <family>Arial</family>
        <pointsize>9</pointsize>
       </font>
      </property>
      <property name="text">
       <string>PointL</string>
      </property>
     </widget>
     <widget class="QLabel" name="x_p2">
      <property name="geometry">
       <rect>
        <x>255</x>
        <y>60</y>
        <width>161</width>
        <height>21</height>
       </rect>
      </property>
      <property name="text">
       <string>1</string>
      </property>
     </widget>
     <widget class="QLabel" name="X_10">
      <property name="geometry">
       <rect>
        <x>395</x>
        <y>150</y>
        <width>31</width>
        <height>21</height>
       </rect>
      </property>
      <property name="text">
       <string>deg</string>
      </property>
      <property name="alignment">
       <set>Qt::AlignCenter</set>
      </property>
     </widget>
     <widget class="QPushButton" name="point_2">
      <property name="geometry">
       <rect>
        <x>335</x>
        <y>100</y>
        <width>101</width>
        <height>31</height>
       </rect>
      </property>
      <property name="font">
       <font>
        <family>Arial</family>
        <pointsize>9</pointsize>
       </font>
      </property>
      <property name="text">
       <string>PointR</string>
      </property>
     </widget>
     <widget class="QLabel" name="y_p1">
      <property name="geometry">
       <rect>
        <x>255</x>
        <y>40</y>
        <width>161</width>
        <height>21</height>
       </rect>
      </property>
      <property name="text">
       <string>0</string>
      </property>
     </widget>
     <widget class="QLabel" name="label_14">
      <property name="geometry">
       <rect>
        <x>220</x>
        <y>130</y>
        <width>81</width>
        <height>21</height>
       </rect>
      </property>
      <property name="font">
       <font>
        <family>Arial</family>
        <pointsize>10</pointsize>
        <weight>75</weight>
        <bold>true</bold>
       </font>
      </property>
      <property name="text">
       <string>Rotation:</string>
      </property>
     </widget>
     <widget class="QLabel" name="label_70">
      <property name="geometry">
       <rect>
        <x>220</x>
        <y>40</y>
        <width>31</width>
        <height>21</height>
       </rect>
      </property>
      <property name="font">
       <font>
        <family>Arial</family>
        <pointsize>10</pointsize>
        <weight>75</weight>
        <bold>true</bold>
       </font>
      </property>
      <property name="text">
       <string>LY:</string>
      </property>
     </widget>
     <widget class="QLabel" name="label_71">
      <property name="geometry">
       <rect>
        <x>220</x>
        <y>60</y>
        <width>31</width>
        <height>21</height>
       </rect>
      </property>
      <property name="font">
       <font>
        <family>Arial</family>
        <pointsize>10</pointsize>
        <weight>75</weight>
        <bold>true</bold>
       </font>
      </property>
      <property name="text">
       <string>RX:</string>
      </property>
     </widget>
     <widget class="QLabel" name="label_69">
      <property name="geometry">
       <rect>
        <x>220</x>
        <y>20</y>
        <width>31</width>
        <height>21</height>
       </rect>
      </property>
      <property name="font">
       <font>
        <family>Arial</family>
        <pointsize>10</pointsize>
        <weight>75</weight>
        <bold>true</bold>
       </font>
      </property>
      <property name="text">
       <string>LX:</string>
      </property>
     </widget>
     <widget class="QPushButton" name="get_mark3">
      <property name="geometry">
       <rect>
        <x>240</x>
        <y>420</y>
        <width>81</width>
        <height>31</height>
       </rect>
      </property>
      <property name="font">
       <font>
        <family>Arial</family>
        <pointsize>9</pointsize>
       </font>
      </property>
      <property name="text">
       <string>Get mark3</string>
      </property>
     </widget>
     <widget class="QPushButton" name="mark3">
      <property name="geometry">
       <rect>
        <x>240</x>
        <y>350</y>
        <width>71</width>
        <height>71</height>
       </rect>
      </property>
      <property name="text">
       <string/>
      </property>
      <property name="icon">
       <iconset>
        <normaloff>../../../../.designer/backup/AIT/AIT0/vision/templates/3.png</normaloff>../../../../.designer/backup/AIT/AIT0/vision/templates/3.png</iconset>
      </property>
      <property name="iconSize">
       <size>
        <width>70</width>
        <height>70</height>
       </size>
      </property>
     </widget>
     <widget class="QPushButton" name="mark4">
      <property name="geometry">
       <rect>
        <x>10</x>
        <y>350</y>
        <width>71</width>
        <height>71</height>
       </rect>
      </property>
      <property name="text">
       <string/>
      </property>
      <property name="icon">
       <iconset>
        <normaloff>../../../../.designer/backup/AIT/AIT0/vision/templates/4.png</normaloff>../../../../.designer/backup/AIT/AIT0/vision/templates/4.png</iconset>
      </property>
      <property name="iconSize">
       <size>
        <width>70</width>
        <height>70</height>
       </size>
      </property>
     </widget>
     <widget class="QPushButton" name="goto_mark_1">
      <property name="geometry">
       <rect>
        <x>100</x>
        <y>320</y>
        <width>101</width>
        <height>31</height>
       </rect>
      </property>
      <property name="font">
       <font>
        <family>Arial</family>
        <pointsize>9</pointsize>
       </font>
      </property>
      <property name="text">
       <string>goto mark1</string>
      </property>
     </widget>
     <widget class="QLabel" name="label_76">
      <property name="geometry">
       <rect>
        <x>100</x>
        <y>250</y>
        <width>21</width>
        <height>21</height>
       </rect>
      </property>
      <property name="font">
       <font>
        <family>Arial</family>
        <pointsize>10</pointsize>
        <weight>75</weight>
        <bold>true</bold>
       </font>
      </property>
      <property name="text">
       <string>X:</string>
      </property>
     </widget>
     <widget class="QLineEdit" name="mark3_x">
      <property name="geometry">
       <rect>
        <x>350</x>
        <y>350</y>
        <width>81</width>
        <height>20</height>
       </rect>
      </property>
      <property name="font">
       <font>
        <family>Arial</family>
        <pointsize>10</pointsize>
       </font>
      </property>
      <property name="text">
       <string>0</string>
      </property>
     </widget>
     <widget class="QLabel" name="label_86">
      <property name="geometry">
       <rect>
        <x>100</x>
        <y>370</y>
        <width>31</width>
        <height>21</height>
       </rect>
      </property>
      <property name="font">
       <font>
        <family>Arial</family>
        <pointsize>10</pointsize>
        <weight>75</weight>
        <bold>true</bold>
       </font>
      </property>
      <property name="text">
       <string>Y:</string>
      </property>
     </widget>
     <widget class="QLineEdit" name="mark4_x">
      <property name="geometry">
       <rect>
        <x>120</x>
        <y>350</y>
        <width>81</width>
        <height>20</height>
       </rect>
      </property>
      <property name="font">
       <font>
        <family>Arial</family>
        <pointsize>10</pointsize>
       </font>
      </property>
      <property name="text">
       <string>0</string>
      </property>
     </widget>
     <widget class="QPushButton" name="mark2">
      <property name="geometry">
       <rect>
        <x>240</x>
        <y>250</y>
        <width>71</width>
        <height>71</height>
       </rect>
      </property>
      <property name="text">
       <string/>
      </property>
      <property name="icon">
       <iconset>
        <normaloff>../../../../.designer/backup/AIT/AIT0/vision/templates/2.png</normaloff>../../../../.designer/backup/AIT/AIT0/vision/templates/2.png</iconset>
      </property>
      <property name="iconSize">
       <size>
        <width>70</width>
        <height>70</height>
       </size>
      </property>
     </widget>
     <widget class="QLineEdit" name="mark3_z">
      <property name="geometry">
       <rect>
        <x>350</x>
        <y>390</y>
        <width>81</width>
        <height>20</height>
       </rect>
      </property>
      <property name="font">
       <font>
        <family>Arial</family>
        <pointsize>10</pointsize>
       </font>
      </property>
      <property name="text">
       <string>0</string>
      </property>
     </widget>
     <widget class="QLineEdit" name="mark2_y">
      <property name="geometry">
       <rect>
        <x>350</x>
        <y>270</y>
        <width>81</width>
        <height>20</height>
       </rect>
      </property>
      <property name="font">
       <font>
        <family>Arial</family>
        <pointsize>10</pointsize>
       </font>
      </property>
      <property name="text">
       <string>0</string>
      </property>
     </widget>
     <widget class="QPushButton" name="get_mark2">
      <property name="geometry">
       <rect>
        <x>240</x>
        <y>320</y>
        <width>81</width>
        <height>31</height>
       </rect>
      </property>
      <property name="font">
       <font>
        <family>Arial</family>
        <pointsize>9</pointsize>
       </font>
      </property>
      <property name="text">
       <string>Get mark2</string>
      </property>
     </widget>
     <widget class="QLabel" name="label_75">
      <property name="geometry">
       <rect>
        <x>100</x>
        <y>270</y>
        <width>31</width>
        <height>21</height>
       </rect>
      </property>
      <property name="font">
       <font>
        <family>Arial</family>
        <pointsize>10</pointsize>
        <weight>75</weight>
        <bold>true</bold>
       </font>
      </property>
      <property name="text">
       <string>Y:</string>
      </property>
     </widget>
     <widget class="QPushButton" name="goto_mark_4">
      <property name="geometry">
       <rect>
        <x>100</x>
        <y>420</y>
        <width>101</width>
        <height>31</height>
       </rect>
      </property>
      <property name="font">
       <font>
        <family>Arial</family>
        <pointsize>9</pointsize>
       </font>
      </property>
      <property name="text">
       <string>goto mark4</string>
      </property>
     </widget>
     <widget class="QLineEdit" name="mark1_z">
      <property name="geometry">
       <rect>
        <x>120</x>
        <y>290</y>
        <width>81</width>
        <height>20</height>
       </rect>
      </property>
      <property name="font">
       <font>
        <family>Arial</family>
        <pointsize>10</pointsize>
       </font>
      </property>
      <property name="text">
       <string>0</string>
      </property>
     </widget>
     <widget class="QLineEdit" name="mark1_y">
      <property name="geometry">
       <rect>
        <x>120</x>
        <y>270</y>
        <width>81</width>
        <height>20</height>
       </rect>
      </property>
      <property name="font">
       <font>
        <family>Arial</family>
        <pointsize>10</pointsize>
       </font>
      </property>
      <property name="text">
       <string>0</string>
      </property>
     </widget>
     <widget class="QLineEdit" name="mark3_y">
      <property name="geometry">
       <rect>
        <x>350</x>
        <y>370</y>
        <width>81</width>
        <height>20</height>
       </rect>
      </property>
      <property name="font">
       <font>
        <family>Arial</family>
        <pointsize>10</pointsize>
       </font>
      </property>
      <property name="text">
       <string>0</string>
      </property>
     </widget>
     <widget class="QLabel" name="label_78">
      <property name="geometry">
       <rect>
        <x>330</x>
        <y>290</y>
        <width>31</width>
        <height>21</height>
       </rect>
      </property>
      <property name="font">
       <font>
        <family>Arial</family>
        <pointsize>10</pointsize>
        <weight>75</weight>
        <bold>true</bold>
       </font>
      </property>
      <property name="text">
       <string>Z:</string>
      </property>
     </widget>
     <widget class="QLabel" name="label_87">
      <property name="geometry">
       <rect>
        <x>100</x>
        <y>390</y>
        <width>31</width>
        <height>21</height>
       </rect>
      </property>
      <property name="font">
       <font>
        <family>Arial</family>
        <pointsize>10</pointsize>
        <weight>75</weight>
        <bold>true</bold>
       </font>
      </property>
      <property name="text">
       <string>Z:</string>
      </property>
     </widget>
     <widget class="QPushButton" name="mark1">
      <property name="geometry">
       <rect>
        <x>10</x>
        <y>250</y>
        <width>71</width>
        <height>71</height>
       </rect>
      </property>
      <property name="text">
       <string/>
      </property>
      <property name="icon">
       <iconset>
        <normaloff>../../../../.designer/backup/AIT/AIT0/vision/templates/1.png</normaloff>../../../../.designer/backup/AIT/AIT0/vision/templates/1.png</iconset>
      </property>
      <property name="iconSize">
       <size>
        <width>70</width>
        <height>70</height>
       </size>
      </property>
     </widget>
     <widget class="QLineEdit" name="mark4_z">
      <property name="geometry">
       <rect>
        <x>120</x>
        <y>390</y>
        <width>81</width>
        <height>20</height>
       </rect>
      </property>
      <property name="font">
       <font>
        <family>Arial</family>
        <pointsize>10</pointsize>
       </font>
      </property>
      <property name="text">
       <string>0</string>
      </property>
     </widget>
     <widget class="QPushButton" name="goto_mark_2">
      <property name="geometry">
       <rect>
        <x>330</x>
        <y>320</y>
        <width>101</width>
        <height>31</height>
       </rect>
      </property>
      <property name="font">
       <font>
        <family>Arial</family>
        <pointsize>9</pointsize>
       </font>
      </property>
      <property name="text">
       <string>goto mark2</string>
      </property>
     </widget>
     <widget class="QLineEdit" name="mark1_x">
      <property name="geometry">
       <rect>
        <x>120</x>
        <y>250</y>
        <width>81</width>
        <height>20</height>
       </rect>
      </property>
      <property name="font">
       <font>
        <family>Arial</family>
        <pointsize>10</pointsize>
       </font>
      </property>
      <property name="text">
       <string>0</string>
      </property>
     </widget>
     <widget class="QPushButton" name="get_mark1">
      <property name="geometry">
       <rect>
        <x>10</x>
        <y>320</y>
        <width>81</width>
        <height>31</height>
       </rect>
      </property>
      <property name="font">
       <font>
        <family>Arial</family>
        <pointsize>9</pointsize>
       </font>
      </property>
      <property name="text">
       <string>Get mark1</string>
      </property>
     </widget>
     <widget class="QLabel" name="label_77">
      <property name="geometry">
       <rect>
        <x>330</x>
        <y>270</y>
        <width>31</width>
        <height>21</height>
       </rect>
      </property>
      <property name="font">
       <font>
        <family>Arial</family>
        <pointsize>10</pointsize>
        <weight>75</weight>
        <bold>true</bold>
       </font>
      </property>
      <property name="text">
       <string>Y:</string>
      </property>
     </widget>
     <widget class="QLineEdit" name="mark2_z">
      <property name="geometry">
       <rect>
        <x>350</x>
        <y>290</y>
        <width>81</width>
        <height>20</height>
       </rect>
      </property>
      <property name="font">
       <font>
        <family>Arial</family>
        <pointsize>10</pointsize>
       </font>
      </property>
      <property name="text">
       <string>0</string>
      </property>
     </widget>
     <widget class="QLabel" name="label_88">
      <property name="geometry">
       <rect>
        <x>100</x>
        <y>350</y>
        <width>21</width>
        <height>21</height>
       </rect>
      </property>
      <property name="font">
       <font>
        <family>Arial</family>
        <pointsize>10</pointsize>
        <weight>75</weight>
        <bold>true</bold>
       </font>
      </property>
      <property name="text">
       <string>X:</string>
      </property>
     </widget>
     <widget class="QPushButton" name="goto_mark_3">
      <property name="geometry">
       <rect>
        <x>330</x>
        <y>420</y>
        <width>101</width>
        <height>31</height>
       </rect>
      </property>
      <property name="font">
       <font>
        <family>Arial</family>
        <pointsize>9</pointsize>
       </font>
      </property>
      <property name="text">
       <string>goto mark3</string>
      </property>
     </widget>
     <widget class="QLineEdit" name="mark2_x">
      <property name="geometry">
       <rect>
        <x>350</x>
        <y>250</y>
        <width>81</width>
        <height>20</height>
       </rect>
      </property>
      <property name="font">
       <font>
        <family>Arial</family>
        <pointsize>10</pointsize>
       </font>
      </property>
      <property name="text">
       <string>0</string>
      </property>
     </widget>
     <widget class="QLabel" name="label_82">
      <property name="geometry">
       <rect>
        <x>330</x>
        <y>350</y>
        <width>21</width>
        <height>21</height>
       </rect>
      </property>
      <property name="font">
       <font>
        <family>Arial</family>
        <pointsize>10</pointsize>
        <weight>75</weight>
        <bold>true</bold>
       </font>
      </property>
      <property name="text">
       <string>X:</string>
      </property>
     </widget>
     <widget class="QLabel" name="label_74">
      <property name="geometry">
       <rect>
        <x>100</x>
        <y>290</y>
        <width>31</width>
        <height>21</height>
       </rect>
      </property>
      <property name="font">
       <font>
        <family>Arial</family>
        <pointsize>10</pointsize>
        <weight>75</weight>
        <bold>true</bold>
       </font>
      </property>
      <property name="text">
       <string>Z:</string>
      </property>
     </widget>
     <widget class="QPushButton" name="get_mark4">
      <property name="geometry">
       <rect>
        <x>10</x>
        <y>420</y>
        <width>81</width>
        <height>31</height>
       </rect>
      </property>
      <property name="font">
       <font>
        <family>Arial</family>
        <pointsize>9</pointsize>
       </font>
      </property>
      <property name="text">
       <string>Get mark4</string>
      </property>
     </widget>
     <widget class="QLabel" name="label_81">
      <property name="geometry">
       <rect>
        <x>330</x>
        <y>390</y>
        <width>31</width>
        <height>21</height>
       </rect>
      </property>
      <property name="font">
       <font>
        <family>Arial</family>
        <pointsize>10</pointsize>
        <weight>75</weight>
        <bold>true</bold>
       </font>
      </property>
      <property name="text">
       <string>Z:</string>
      </property>
     </widget>
     <widget class="QLineEdit" name="mark4_y">
      <property name="geometry">
       <rect>
        <x>120</x>
        <y>370</y>
        <width>81</width>
        <height>20</height>
       </rect>
      </property>
      <property name="font">
       <font>
        <family>Arial</family>
        <pointsize>10</pointsize>
       </font>
      </property>
      <property name="text">
       <string>0</string>
      </property>
     </widget>
     <widget class="QLabel" name="label_80">
      <property name="geometry">
       <rect>
        <x>330</x>
        <y>370</y>
        <width>31</width>
        <height>21</height>
       </rect>
      </property>
      <property name="font">
       <font>
        <family>Arial</family>
        <pointsize>10</pointsize>
        <weight>75</weight>
        <bold>true</bold>
       </font>
      </property>
      <property name="text">
       <string>Y:</string>
      </property>
     </widget>
     <widget class="QLabel" name="label_79">
      <property name="geometry">
       <rect>
        <x>330</x>
        <y>250</y>
        <width>21</width>
        <height>21</height>
       </rect>
      </property>
      <property name="font">
       <font>
        <family>Arial</family>
        <pointsize>10</pointsize>
        <weight>75</weight>
        <bold>true</bold>
       </font>
      </property>
      <property name="text">
       <string>X:</string>
      </property>
     </widget>
     <widget class="QPushButton" name="markstart">
      <property name="geometry">
       <rect>
        <x>20</x>
        <y>170</y>
        <width>131</width>
        <height>31</height>
       </rect>
      </property>
      <property name="font">
       <font>
        <family>Arial</family>
        <pointsize>9</pointsize>
       </font>
      </property>
      <property name="text">
       <string>mark Start</string>
      </property>
     </widget>
     <widget class="QLabel" name="label_131">
      <property name="geometry">
       <rect>
        <x>300</x>
        <y>0</y>
        <width>51</width>
        <height>21</height>
       </rect>
      </property>
      <property name="font">
       <font>
        <family>Arial</family>
        <pointsize>10</pointsize>
        <weight>75</weight>
        <bold>true</bold>
       </font>
      </property>
      <property name="text">
       <string>Angle</string>
      </property>
     </widget>
     <widget class="QLabel" name="label_133">
      <property name="geometry">
       <rect>
        <x>200</x>
        <y>220</y>
        <width>51</width>
        <height>21</height>
       </rect>
      </property>
      <property name="font">
       <font>
        <family>Arial</family>
        <pointsize>10</pointsize>
        <weight>75</weight>
        <bold>true</bold>
       </font>
      </property>
      <property name="text">
       <string>Mark</string>
      </property>
     </widget>
     <widget class="QLabel" name="filename">
      <property name="geometry">
       <rect>
        <x>20</x>
        <y>60</y>
        <width>131</width>
        <height>21</height>
       </rect>
      </property>
      <property name="font">
       <font>
        <family>Arial</family>
        <pointsize>9</pointsize>
       </font>
      </property>
      <property name="text">
       <string/>
      </property>
     </widget>
     <widget class="Line" name="line">
      <property name="geometry">
       <rect>
        <x>20</x>
        <y>80</y>
        <width>131</width>
        <height>16</height>
       </rect>
      </property>
      <property name="orientation">
       <enum>Qt::Horizontal</enum>
      </property>
     </widget>
    </widget>
    <widget class="QWidget" name="array">
     <attribute name="title">
      <string>Array</string>
     </attribute>
     <widget class="QLineEdit" name="array_gap_tar">
      <property name="geometry">
       <rect>
        <x>130</x>
        <y>110</y>
        <width>61</width>
        <height>21</height>
       </rect>
      </property>
      <property name="font">
       <font>
        <family>Arial</family>
        <pointsize>9</pointsize>
       </font>
      </property>
      <property name="text">
       <string>10</string>
      </property>
     </widget>
     <widget class="QLabel" name="label_5">
      <property name="geometry">
       <rect>
        <x>10</x>
        <y>30</y>
        <width>111</width>
        <height>21</height>
       </rect>
      </property>
      <property name="text">
       <string>TargetRows:</string>
      </property>
     </widget>
     <widget class="QSpinBox" name="array_cols_tar">
      <property name="geometry">
       <rect>
        <x>130</x>
        <y>70</y>
        <width>61</width>
        <height>21</height>
       </rect>
      </property>
      <property name="font">
       <font>
        <family>Arial</family>
        <pointsize>9</pointsize>
       </font>
      </property>
      <property name="minimum">
       <number>1</number>
      </property>
     </widget>
     <widget class="QLabel" name="label_8">
      <property name="geometry">
       <rect>
        <x>10</x>
        <y>110</y>
        <width>111</width>
        <height>21</height>
       </rect>
      </property>
      <property name="text">
       <string>TargetGap:</string>
      </property>
     </widget>
     <widget class="QLabel" name="label_7">
      <property name="geometry">
       <rect>
        <x>140</x>
        <y>130</y>
        <width>41</width>
        <height>21</height>
       </rect>
      </property>
      <property name="text">
       <string>(um)</string>
      </property>
     </widget>
     <widget class="QLabel" name="label_6">
      <property name="geometry">
       <rect>
        <x>10</x>
        <y>70</y>
        <width>121</width>
        <height>21</height>
       </rect>
      </property>
      <property name="text">
       <string>TargetColumns:</string>
      </property>
     </widget>
     <widget class="QSpinBox" name="array_rows_tar">
      <property name="geometry">
       <rect>
        <x>130</x>
        <y>30</y>
        <width>61</width>
        <height>21</height>
       </rect>
      </property>
      <property name="font">
       <font>
        <family>Arial</family>
        <pointsize>9</pointsize>
       </font>
      </property>
      <property name="minimum">
       <number>1</number>
      </property>
     </widget>
     <widget class="QPushButton" name="start">
      <property name="geometry">
       <rect>
        <x>90</x>
        <y>280</y>
        <width>221</width>
        <height>51</height>
       </rect>
      </property>
      <property name="font">
       <font>
        <family>Arial</family>
        <pointsize>10</pointsize>
       </font>
      </property>
      <property name="text">
       <string>Start</string>
      </property>
      <property name="autoRepeatInterval">
       <number>101</number>
      </property>
     </widget>
     <widget class="QLabel" name="label_127">
      <property name="geometry">
       <rect>
        <x>225</x>
        <y>90</y>
        <width>31</width>
        <height>21</height>
       </rect>
      </property>
      <property name="font">
       <font>
        <family>Arial</family>
        <pointsize>10</pointsize>
        <weight>75</weight>
        <bold>true</bold>
       </font>
      </property>
      <property name="text">
       <string>RY:</string>
      </property>
     </widget>
     <widget class="QLabel" name="y_p2_3">
      <property name="geometry">
       <rect>
        <x>260</x>
        <y>90</y>
        <width>161</width>
        <height>21</height>
       </rect>
      </property>
      <property name="text">
       <string>0</string>
      </property>
     </widget>
     <widget class="QPushButton" name="zero_deg_3">
      <property name="geometry">
       <rect>
        <x>220</x>
        <y>180</y>
        <width>101</width>
        <height>31</height>
       </rect>
      </property>
      <property name="font">
       <font>
        <family>Arial</family>
        <pointsize>9</pointsize>
       </font>
      </property>
      <property name="text">
       <string>Zero</string>
      </property>
     </widget>
     <widget class="QLabel" name="x_p1_3">
      <property name="geometry">
       <rect>
        <x>260</x>
        <y>30</y>
        <width>161</width>
        <height>21</height>
       </rect>
      </property>
      <property name="text">
       <string>0</string>
      </property>
     </widget>
     <widget class="QLabel" name="degree_3">
      <property name="geometry">
       <rect>
        <x>220</x>
        <y>160</y>
        <width>161</width>
        <height>21</height>
       </rect>
      </property>
      <property name="text">
       <string>0</string>
      </property>
      <property name="alignment">
       <set>Qt::AlignCenter</set>
      </property>
     </widget>
     <widget class="QPushButton" name="point_5">
      <property name="geometry">
       <rect>
        <x>220</x>
        <y>110</y>
        <width>101</width>
        <height>31</height>
       </rect>
      </property>
      <property name="font">
       <font>
        <family>Arial</family>
        <pointsize>9</pointsize>
       </font>
      </property>
      <property name="text">
       <string>PointL</string>
      </property>
     </widget>
     <widget class="QLabel" name="x_p2_3">
      <property name="geometry">
       <rect>
        <x>260</x>
        <y>70</y>
        <width>161</width>
        <height>21</height>
       </rect>
      </property>
      <property name="text">
       <string>1</string>
      </property>
     </widget>
     <widget class="QLabel" name="X_17">
      <property name="geometry">
       <rect>
        <x>400</x>
        <y>160</y>
        <width>31</width>
        <height>21</height>
       </rect>
      </property>
      <property name="text">
       <string>deg</string>
      </property>
      <property name="alignment">
       <set>Qt::AlignCenter</set>
      </property>
     </widget>
     <widget class="QPushButton" name="point_6">
      <property name="geometry">
       <rect>
        <x>340</x>
        <y>110</y>
        <width>101</width>
        <height>31</height>
       </rect>
      </property>
      <property name="font">
       <font>
        <family>Arial</family>
        <pointsize>9</pointsize>
       </font>
      </property>
      <property name="text">
       <string>PointR</string>
      </property>
     </widget>
     <widget class="QLabel" name="y_p1_3">
      <property name="geometry">
       <rect>
        <x>260</x>
        <y>50</y>
        <width>161</width>
        <height>21</height>
       </rect>
      </property>
      <property name="text">
       <string>0</string>
      </property>
     </widget>
     <widget class="QLabel" name="label_35">
      <property name="geometry">
       <rect>
        <x>225</x>
        <y>140</y>
        <width>81</width>
        <height>21</height>
       </rect>
      </property>
      <property name="font">
       <font>
        <family>Arial</family>
        <pointsize>10</pointsize>
        <weight>75</weight>
        <bold>true</bold>
       </font>
      </property>
      <property name="text">
       <string>Rotation:</string>
      </property>
     </widget>
     <widget class="QLabel" name="label_128">
      <property name="geometry">
       <rect>
        <x>225</x>
        <y>50</y>
        <width>31</width>
        <height>21</height>
       </rect>
      </property>
      <property name="font">
       <font>
        <family>Arial</family>
        <pointsize>10</pointsize>
        <weight>75</weight>
        <bold>true</bold>
       </font>
      </property>
      <property name="text">
       <string>LY:</string>
      </property>
     </widget>
     <widget class="QLabel" name="label_129">
      <property name="geometry">
       <rect>
        <x>225</x>
        <y>70</y>
        <width>31</width>
        <height>21</height>
       </rect>
      </property>
      <property name="font">
       <font>
        <family>Arial</family>
        <pointsize>10</pointsize>
        <weight>75</weight>
        <bold>true</bold>
       </font>
      </property>
      <property name="text">
       <string>RX:</string>
      </property>
     </widget>
     <widget class="QLabel" name="label_130">
      <property name="geometry">
       <rect>
        <x>225</x>
        <y>30</y>
        <width>31</width>
        <height>21</height>
       </rect>
      </property>
      <property name="font">
       <font>
        <family>Arial</family>
        <pointsize>10</pointsize>
        <weight>75</weight>
        <bold>true</bold>
       </font>
      </property>
      <property name="text">
       <string>LX:</string>
      </property>
     </widget>
     <widget class="QLabel" name="label_132">
      <property name="geometry">
       <rect>
        <x>310</x>
        <y>10</y>
        <width>51</width>
        <height>21</height>
       </rect>
      </property>
      <property name="font">
       <font>
        <family>Arial</family>
        <pointsize>10</pointsize>
        <weight>75</weight>
        <bold>true</bold>
       </font>
      </property>
      <property name="text">
       <string>Angle</string>
      </property>
     </widget>
    </widget>
    <widget class="QWidget" name="push">
     <attribute name="title">
      <string>Push</string>
     </attribute>
     <widget class="QLabel" name="label_10">
      <property name="geometry">
       <rect>
        <x>10</x>
        <y>40</y>
        <width>101</width>
        <height>21</height>
       </rect>
      </property>
      <property name="text">
       <string>Distance:</string>
      </property>
     </widget>
     <widget class="QLabel" name="label_11">
      <property name="geometry">
       <rect>
        <x>10</x>
        <y>10</y>
        <width>101</width>
        <height>21</height>
       </rect>
      </property>
      <property name="text">
       <string>Force:</string>
      </property>
     </widget>
     <widget class="QLabel" name="label_12">
      <property name="geometry">
       <rect>
        <x>10</x>
        <y>70</y>
        <width>101</width>
        <height>21</height>
       </rect>
      </property>
      <property name="text">
       <string>Direction:</string>
      </property>
     </widget>
     <widget class="QLineEdit" name="push_force">
      <property name="geometry">
       <rect>
        <x>140</x>
        <y>10</y>
        <width>61</width>
        <height>21</height>
       </rect>
      </property>
      <property name="font">
       <font>
        <family>Arial</family>
        <pointsize>9</pointsize>
       </font>
      </property>
      <property name="text">
       <string>100</string>
      </property>
     </widget>
     <widget class="QLabel" name="label_9">
      <property name="geometry">
       <rect>
        <x>210</x>
        <y>10</y>
        <width>41</width>
        <height>21</height>
       </rect>
      </property>
      <property name="text">
       <string>(uN)</string>
      </property>
     </widget>
     <widget class="QLabel" name="label_13">
      <property name="geometry">
       <rect>
        <x>210</x>
        <y>40</y>
        <width>41</width>
        <height>21</height>
       </rect>
      </property>
      <property name="text">
       <string>(um)</string>
      </property>
     </widget>
     <widget class="QLineEdit" name="push_distance">
      <property name="geometry">
       <rect>
        <x>140</x>
        <y>40</y>
        <width>61</width>
        <height>21</height>
       </rect>
      </property>
      <property name="font">
       <font>
        <family>Arial</family>
        <pointsize>9</pointsize>
       </font>
      </property>
      <property name="text">
       <string>3</string>
      </property>
     </widget>
     <widget class="QComboBox" name="push_direction">
      <property name="geometry">
       <rect>
        <x>140</x>
        <y>70</y>
        <width>101</width>
        <height>22</height>
       </rect>
      </property>
      <property name="font">
       <font>
        <family>Arial</family>
        <pointsize>9</pointsize>
       </font>
      </property>
      <property name="editable">
       <bool>true</bool>
      </property>
      <item>
       <property name="text">
        <string>X+</string>
       </property>
      </item>
     </widget>
     <widget class="QPushButton" name="start_2">
      <property name="geometry">
       <rect>
        <x>10</x>
        <y>260</y>
        <width>241</width>
        <height>41</height>
       </rect>
      </property>
      <property name="font">
       <font>
        <family>Arial</family>
        <pointsize>10</pointsize>
       </font>
      </property>
      <property name="text">
       <string>Start</string>
      </property>
      <property name="autoRepeatInterval">
       <number>101</number>
      </property>
     </widget>
    </widget>
    <widget class="QWidget" name="pick">
     <attribute name="title">
      <string>Pick</string>
     </attribute>
     <widget class="QLabel" name="label_23">
      <property name="geometry">
       <rect>
        <x>10</x>
        <y>40</y>
        <width>101</width>
        <height>21</height>
       </rect>
      </property>
      <property name="text">
       <string>Distance:</string>
      </property>
     </widget>
     <widget class="QLabel" name="label_25">
      <property name="geometry">
       <rect>
        <x>210</x>
        <y>10</y>
        <width>41</width>
        <height>21</height>
       </rect>
      </property>
      <property name="text">
       <string>(uN)</string>
      </property>
     </widget>
     <widget class="QLabel" name="label_28">
      <property name="geometry">
       <rect>
        <x>210</x>
        <y>40</y>
        <width>41</width>
        <height>21</height>
       </rect>
      </property>
      <property name="text">
       <string>(um)</string>
      </property>
     </widget>
     <widget class="QLineEdit" name="pick_distance">
      <property name="geometry">
       <rect>
        <x>140</x>
        <y>40</y>
        <width>61</width>
        <height>21</height>
       </rect>
      </property>
      <property name="font">
       <font>
        <family>Arial</family>
        <pointsize>9</pointsize>
       </font>
      </property>
      <property name="text">
       <string>6.5</string>
      </property>
     </widget>
     <widget class="QLabel" name="label_31">
      <property name="geometry">
       <rect>
        <x>10</x>
        <y>10</y>
        <width>101</width>
        <height>21</height>
       </rect>
      </property>
      <property name="text">
       <string>Force:</string>
      </property>
     </widget>
     <widget class="QLineEdit" name="pick_force">
      <property name="geometry">
       <rect>
        <x>140</x>
        <y>10</y>
        <width>61</width>
        <height>21</height>
       </rect>
      </property>
      <property name="font">
       <font>
        <family>Arial</family>
        <pointsize>9</pointsize>
       </font>
      </property>
      <property name="text">
       <string>200</string>
      </property>
     </widget>
     <widget class="QLabel" name="label_33">
      <property name="geometry">
       <rect>
        <x>10</x>
        <y>70</y>
        <width>101</width>
        <height>21</height>
       </rect>
      </property>
      <property name="text">
       <string>Direction:</string>
      </property>
     </widget>
     <widget class="QComboBox" name="pick_direction">
      <property name="geometry">
       <rect>
        <x>140</x>
        <y>70</y>
        <width>101</width>
        <height>22</height>
       </rect>
      </property>
      <property name="font">
       <font>
        <family>Arial</family>
        <pointsize>9</pointsize>
       </font>
      </property>
      <property name="editable">
       <bool>true</bool>
      </property>
      <item>
       <property name="text">
        <string>X+</string>
       </property>
      </item>
     </widget>
     <widget class="QLabel" name="label_37">
      <property name="geometry">
       <rect>
        <x>10</x>
        <y>100</y>
        <width>111</width>
        <height>21</height>
       </rect>
      </property>
      <property name="text">
       <string>Max attempts:</string>
      </property>
     </widget>
     <widget class="QSpinBox" name="pick_attempt">
      <property name="geometry">
       <rect>
        <x>140</x>
        <y>100</y>
        <width>61</width>
        <height>22</height>
       </rect>
      </property>
      <property name="font">
       <font>
        <family>Arial</family>
        <pointsize>9</pointsize>
       </font>
      </property>
      <property name="minimum">
       <number>1</number>
      </property>
     </widget>
     <widget class="QPushButton" name="start_3">
      <property name="geometry">
       <rect>
        <x>10</x>
        <y>260</y>
        <width>241</width>
        <height>41</height>
       </rect>
      </property>
      <property name="font">
       <font>
        <family>Arial</family>
        <pointsize>10</pointsize>
       </font>
      </property>
      <property name="text">
       <string>Start</string>
      </property>
      <property name="autoRepeatInterval">
       <number>101</number>
      </property>
     </widget>
    </widget>
    <widget class="QWidget" name="place">
     <attribute name="title">
      <string>Place</string>
     </attribute>
     <widget class="QSpinBox" name="place_attempt">
      <property name="geometry">
       <rect>
        <x>140</x>
        <y>70</y>
        <width>61</width>
        <height>22</height>
       </rect>
      </property>
      <property name="font">
       <font>
        <family>Arial</family>
        <pointsize>9</pointsize>
       </font>
      </property>
      <property name="minimum">
       <number>1</number>
      </property>
     </widget>
     <widget class="QLabel" name="label_40">
      <property name="geometry">
       <rect>
        <x>10</x>
        <y>100</y>
        <width>121</width>
        <height>21</height>
       </rect>
      </property>
      <property name="text">
       <string>Final height:</string>
      </property>
     </widget>
     <widget class="QLabel" name="label_41">
      <property name="geometry">
       <rect>
        <x>210</x>
        <y>10</y>
        <width>41</width>
        <height>21</height>
       </rect>
      </property>
      <property name="text">
       <string>(uN)</string>
      </property>
     </widget>
     <widget class="QLabel" name="label_43">
      <property name="geometry">
       <rect>
        <x>10</x>
        <y>70</y>
        <width>111</width>
        <height>21</height>
       </rect>
      </property>
      <property name="text">
       <string>Max attempts:</string>
      </property>
     </widget>
     <widget class="QLabel" name="label_44">
      <property name="geometry">
       <rect>
        <x>210</x>
        <y>100</y>
        <width>41</width>
        <height>21</height>
       </rect>
      </property>
      <property name="text">
       <string>(um)</string>
      </property>
     </widget>
     <widget class="QLineEdit" name="place_height">
      <property name="geometry">
       <rect>
        <x>140</x>
        <y>100</y>
        <width>61</width>
        <height>21</height>
       </rect>
      </property>
      <property name="font">
       <font>
        <family>Arial</family>
        <pointsize>9</pointsize>
       </font>
      </property>
      <property name="text">
       <string>8</string>
      </property>
     </widget>
     <widget class="QLineEdit" name="place_fmin">
      <property name="geometry">
       <rect>
        <x>140</x>
        <y>10</y>
        <width>61</width>
        <height>21</height>
       </rect>
      </property>
      <property name="font">
       <font>
        <family>Arial</family>
        <pointsize>9</pointsize>
       </font>
      </property>
      <property name="text">
       <string>40</string>
      </property>
     </widget>
     <widget class="QLabel" name="label_48">
      <property name="geometry">
       <rect>
        <x>10</x>
        <y>10</y>
        <width>101</width>
        <height>21</height>
       </rect>
      </property>
      <property name="text">
       <string>Initial force:</string>
      </property>
     </widget>
     <widget class="QLabel" name="label_49">
      <property name="geometry">
       <rect>
        <x>210</x>
        <y>40</y>
        <width>41</width>
        <height>21</height>
       </rect>
      </property>
      <property name="text">
       <string>(uN)</string>
      </property>
     </widget>
     <widget class="QLabel" name="label_50">
      <property name="geometry">
       <rect>
        <x>10</x>
        <y>40</y>
        <width>101</width>
        <height>21</height>
       </rect>
      </property>
      <property name="text">
       <string>Max force:</string>
      </property>
     </widget>
     <widget class="QLineEdit" name="place_fmax">
      <property name="geometry">
       <rect>
        <x>140</x>
        <y>40</y>
        <width>61</width>
        <height>21</height>
       </rect>
      </property>
      <property name="font">
       <font>
        <family>Arial</family>
        <pointsize>9</pointsize>
       </font>
      </property>
      <property name="text">
       <string>50</string>
      </property>
     </widget>
     <widget class="QPushButton" name="start_4">
      <property name="geometry">
       <rect>
        <x>10</x>
        <y>260</y>
        <width>241</width>
        <height>41</height>
       </rect>
      </property>
      <property name="font">
       <font>
        <family>Arial</family>
        <pointsize>10</pointsize>
       </font>
      </property>
      <property name="text">
       <string>Start</string>
      </property>
      <property name="autoRepeatInterval">
       <number>101</number>
      </property>
     </widget>
    </widget>
   </widget>
   <widget class="QGroupBox" name="groupBox_force">
    <property name="geometry">
     <rect>
      <x>140</x>
      <y>200</y>
      <width>281</width>
      <height>51</height>
     </rect>
    </property>
    <property name="title">
     <string/>
    </property>
    <widget class="QLabel" name="label_54">
     <property name="geometry">
      <rect>
       <x>10</x>
       <y>10</y>
       <width>61</width>
       <height>31</height>
      </rect>
     </property>
     <property name="font">
      <font>
       <family>Arial</family>
       <pointsize>10</pointsize>
       <weight>75</weight>
       <bold>true</bold>
      </font>
     </property>
     <property name="text">
      <string>F (uN)</string>
     </property>
    </widget>
    <widget class="QLabel" name="F">
     <property name="geometry">
      <rect>
       <x>80</x>
       <y>10</y>
       <width>71</width>
       <height>31</height>
      </rect>
     </property>
     <property name="font">
      <font>
       <family>Arial</family>
       <pointsize>9</pointsize>
      </font>
     </property>
     <property name="text">
      <string/>
     </property>
    </widget>
    <widget class="QPushButton" name="reset_force">
     <property name="geometry">
      <rect>
       <x>200</x>
       <y>10</y>
       <width>71</width>
       <height>31</height>
      </rect>
     </property>
     <property name="font">
      <font>
       <family>Arial</family>
       <pointsize>9</pointsize>
      </font>
     </property>
     <property name="text">
      <string>ResetF</string>
     </property>
    </widget>
   </widget>
   <widget class="QGroupBox" name="tabs_status">
    <property name="geometry">
     <rect>
      <x>0</x>
      <y>260</y>
      <width>421</width>
      <height>481</height>
     </rect>
    </property>
    <property name="font">
     <font>
      <family>Arial</family>
      <pointsize>10</pointsize>
     </font>
    </property>
    <property name="title">
     <string/>
    </property>
    <property name="alignment">
     <set>Qt::AlignCenter</set>
    </property>
    <widget class="QGroupBox" name="groupBox_action">
     <property name="geometry">
      <rect>
       <x>290</x>
       <y>350</y>
       <width>121</width>
       <height>111</height>
      </rect>
     </property>
     <property name="title">
      <string/>
     </property>
     <widget class="QPushButton" name="stop">
      <property name="geometry">
       <rect>
        <x>10</x>
        <y>10</y>
        <width>101</width>
        <height>91</height>
       </rect>
      </property>
      <property name="font">
       <font>
        <family>Arial</family>
        <pointsize>10</pointsize>
       </font>
      </property>
      <property name="text">
       <string>Stop</string>
      </property>
      <property name="autoExclusive">
       <bool>false</bool>
      </property>
     </widget>
    </widget>
    <widget class="QGroupBox" name="groupBox_action_2">
     <property name="geometry">
      <rect>
       <x>290</x>
       <y>10</y>
       <width>121</width>
       <height>241</height>
      </rect>
     </property>
     <property name="title">
      <string/>
     </property>
     <widget class="QLabel" name="label_84">
      <property name="geometry">
       <rect>
        <x>10</x>
        <y>70</y>
        <width>31</width>
        <height>21</height>
       </rect>
      </property>
      <property name="font">
       <font>
        <family>Arial</family>
        <pointsize>10</pointsize>
        <weight>75</weight>
        <bold>true</bold>
       </font>
      </property>
      <property name="text">
       <string>Z:</string>
      </property>
     </widget>
     <widget class="QLineEdit" name="X_7">
      <property name="geometry">
       <rect>
        <x>30</x>
        <y>30</y>
        <width>81</width>
        <height>20</height>
       </rect>
      </property>
      <property name="font">
       <font>
        <family>Arial</family>
        <pointsize>10</pointsize>
       </font>
      </property>
     </widget>
     <widget class="QPushButton" name="goto_target_2">
      <property name="geometry">
       <rect>
        <x>10</x>
        <y>190</y>
        <width>101</width>
        <height>41</height>
       </rect>
      </property>
      <property name="font">
       <font>
        <family>Arial</family>
        <pointsize>9</pointsize>
       </font>
      </property>
      <property name="cursor">
       <cursorShape>UpArrowCursor</cursorShape>
      </property>
      <property name="contextMenuPolicy">
       <enum>Qt::NoContextMenu</enum>
      </property>
      <property name="layoutDirection">
       <enum>Qt::LeftToRight</enum>
      </property>
      <property name="text">
       <string>Goto Clean</string>
      </property>
     </widget>
     <widget class="QLineEdit" name="X_5">
      <property name="geometry">
       <rect>
        <x>30</x>
        <y>70</y>
        <width>81</width>
        <height>20</height>
       </rect>
      </property>
      <property name="font">
       <font>
        <family>Arial</family>
        <pointsize>10</pointsize>
       </font>
      </property>
     </widget>
     <widget class="QLabel" name="label_83">
      <property name="geometry">
       <rect>
        <x>10</x>
        <y>30</y>
        <width>31</width>
        <height>21</height>
       </rect>
      </property>
      <property name="font">
       <font>
        <family>Arial</family>
        <pointsize>10</pointsize>
        <weight>75</weight>
        <bold>true</bold>
       </font>
      </property>
      <property name="text">
       <string>X:</string>
      </property>
     </widget>
     <widget class="QLineEdit" name="X_6">
      <property name="geometry">
       <rect>
        <x>30</x>
        <y>50</y>
        <width>81</width>
        <height>20</height>
       </rect>
      </property>
      <property name="font">
       <font>
        <family>Arial</family>
        <pointsize>10</pointsize>
       </font>
      </property>
     </widget>
     <widget class="QLabel" name="label_85">
      <property name="geometry">
       <rect>
        <x>10</x>
        <y>50</y>
        <width>20</width>
        <height>21</height>
       </rect>
      </property>
      <property name="font">
       <font>
        <family>Arial</family>
        <pointsize>10</pointsize>
        <weight>75</weight>
        <bold>true</bold>
       </font>
      </property>
      <property name="text">
       <string>Y:</string>
      </property>
     </widget>
     <widget class="QPushButton" name="get_xyz_4">
      <property name="geometry">
       <rect>
        <x>10</x>
        <y>110</y>
        <width>101</width>
        <height>41</height>
       </rect>
      </property>
      <property name="font">
       <font>
        <family>Arial</family>
        <pointsize>9</pointsize>
       </font>
      </property>
      <property name="text">
       <string>Get Clean</string>
      </property>
     </widget>
     <widget class="QLabel" name="label_68">
      <property name="geometry">
       <rect>
        <x>40</x>
        <y>0</y>
        <width>51</width>
        <height>31</height>
       </rect>
      </property>
      <property name="font">
       <font>
        <family>Arial</family>
        <pointsize>10</pointsize>
        <weight>75</weight>
        <bold>true</bold>
       </font>
      </property>
      <property name="text">
       <string>Clean</string>
      </property>
     </widget>
    </widget>
    <widget class="QGroupBox" name="groupBox_action_12">
     <property name="geometry">
      <rect>
       <x>20</x>
       <y>350</y>
       <width>261</width>
       <height>111</height>
      </rect>
     </property>
     <property name="title">
      <string/>
     </property>
     <widget class="QLabel" name="label_61">
      <property name="geometry">
       <rect>
        <x>10</x>
        <y>40</y>
        <width>31</width>
        <height>21</height>
       </rect>
      </property>
      <property name="font">
       <font>
        <family>Arial</family>
        <pointsize>10</pointsize>
        <weight>75</weight>
        <bold>true</bold>
       </font>
      </property>
      <property name="text">
       <string>X:</string>
      </property>
     </widget>
     <widget class="QLabel" name="X_3">
      <property name="geometry">
       <rect>
        <x>50</x>
        <y>40</y>
        <width>51</width>
        <height>21</height>
       </rect>
      </property>
      <property name="text">
       <string>720</string>
      </property>
     </widget>
     <widget class="QPushButton" name="calibrate">
      <property name="geometry">
       <rect>
        <x>160</x>
        <y>40</y>
        <width>81</width>
        <height>41</height>
       </rect>
      </property>
      <property name="font">
       <font>
        <family>Arial</family>
        <pointsize>9</pointsize>
       </font>
      </property>
      <property name="text">
       <string>Calibrate</string>
      </property>
     </widget>
     <widget class="QLabel" name="Y_3">
      <property name="geometry">
       <rect>
        <x>50</x>
        <y>60</y>
        <width>51</width>
        <height>21</height>
       </rect>
      </property>
      <property name="text">
       <string>540</string>
      </property>
     </widget>
     <widget class="QLabel" name="label_60">
      <property name="geometry">
       <rect>
        <x>10</x>
        <y>60</y>
        <width>31</width>
        <height>21</height>
       </rect>
      </property>
      <property name="font">
       <font>
        <family>Arial</family>
        <pointsize>10</pointsize>
        <weight>75</weight>
        <bold>true</bold>
       </font>
      </property>
      <property name="text">
       <string>Y:</string>
      </property>
     </widget>
     <widget class="QLabel" name="label_67">
      <property name="geometry">
       <rect>
        <x>170</x>
        <y>10</y>
        <width>51</width>
        <height>21</height>
       </rect>
      </property>
      <property name="font">
       <font>
        <family>Arial</family>
        <pointsize>10</pointsize>
        <weight>75</weight>
        <bold>true</bold>
       </font>
      </property>
      <property name="text">
       <string>Tip</string>
      </property>
     </widget>
    </widget>
    <widget class="QGroupBox" name="groupBox_action_11">
     <property name="geometry">
      <rect>
       <x>20</x>
       <y>260</y>
       <width>391</width>
       <height>81</height>
      </rect>
     </property>
     <property name="title">
      <string/>
     </property>
     <widget class="QPushButton" name="goto_xz">
      <property name="geometry">
       <rect>
        <x>160</x>
        <y>50</y>
        <width>81</width>
        <height>20</height>
       </rect>
      </property>
      <property name="font">
       <font>
        <family>Arial</family>
        <pointsize>9</pointsize>
       </font>
      </property>
      <property name="text">
       <string>GotoXZ</string>
      </property>
     </widget>
     <widget class="QPushButton" name="get_xz">
      <property name="geometry">
       <rect>
        <x>160</x>
        <y>30</y>
        <width>81</width>
        <height>21</height>
       </rect>
      </property>
      <property name="font">
       <font>
        <family>Arial</family>
        <pointsize>9</pointsize>
       </font>
      </property>
      <property name="text">
       <string>GetXZ</string>
      </property>
     </widget>
     <widget class="QPushButton" name="recenter">
      <property name="geometry">
       <rect>
        <x>280</x>
        <y>30</y>
        <width>101</width>
        <height>41</height>
       </rect>
      </property>
      <property name="text">
       <string>Recenter</string>
      </property>
     </widget>
     <widget class="QLabel" name="label_59">
      <property name="geometry">
       <rect>
        <x>10</x>
        <y>50</y>
        <width>31</width>
        <height>21</height>
       </rect>
      </property>
      <property name="font">
       <font>
        <family>Arial</family>
        <pointsize>10</pointsize>
        <weight>75</weight>
        <bold>true</bold>
       </font>
      </property>
      <property name="text">
       <string>Z:</string>
      </property>
     </widget>
     <widget class="QLineEdit" name="Z_2">
      <property name="geometry">
       <rect>
        <x>30</x>
        <y>50</y>
        <width>81</width>
        <height>21</height>
       </rect>
      </property>
      <property name="font">
       <font>
        <family>Arial</family>
        <pointsize>10</pointsize>
       </font>
      </property>
     </widget>
     <widget class="QLabel" name="label_55">
      <property name="geometry">
       <rect>
        <x>10</x>
        <y>30</y>
        <width>31</width>
        <height>21</height>
       </rect>
      </property>
      <property name="font">
       <font>
        <family>Arial</family>
        <pointsize>10</pointsize>
        <weight>75</weight>
        <bold>true</bold>
       </font>
      </property>
      <property name="text">
       <string>X:</string>
      </property>
     </widget>
     <widget class="QLabel" name="label_66">
      <property name="geometry">
       <rect>
        <x>160</x>
        <y>0</y>
        <width>51</width>
        <height>21</height>
       </rect>
      </property>
      <property name="font">
       <font>
        <family>Arial</family>
        <pointsize>10</pointsize>
        <weight>75</weight>
        <bold>true</bold>
       </font>
      </property>
      <property name="text">
       <string> Micro</string>
      </property>
     </widget>
     <widget class="QLineEdit" name="X_2">
      <property name="geometry">
       <rect>
        <x>30</x>
        <y>30</y>
        <width>81</width>
        <height>21</height>
       </rect>
      </property>
      <property name="font">
       <font>
        <family>Arial</family>
        <pointsize>10</pointsize>
       </font>
      </property>
     </widget>
    </widget>
    <widget class="QGroupBox" name="groupBox_action_7">
     <property name="geometry">
      <rect>
       <x>0</x>
       <y>10</y>
       <width>281</width>
       <height>241</height>
      </rect>
     </property>
     <property name="mouseTracking">
      <bool>true</bool>
     </property>
     <property name="tabletTracking">
      <bool>true</bool>
     </property>
     <property name="focusPolicy">
      <enum>Qt::ClickFocus</enum>
     </property>
     <property name="acceptDrops">
      <bool>true</bool>
     </property>
     <property name="autoFillBackground">
      <bool>true</bool>
     </property>
     <property name="title">
      <string/>
     </property>
     <widget class="QPushButton" name="right">
      <property name="geometry">
       <rect>
        <x>90</x>
        <y>150</y>
        <width>41</width>
        <height>41</height>
       </rect>
      </property>
      <property name="text">
       <string/>
      </property>
      <property name="icon">
       <iconset>
        <normaloff>../../../sign/right.png</normaloff>../../../sign/right.png</iconset>
      </property>
     </widget>
     <widget class="QLabel" name="label_230">
      <property name="geometry">
       <rect>
        <x>160</x>
        <y>160</y>
        <width>21</width>
        <height>20</height>
       </rect>
      </property>
      <property name="font">
       <font>
        <family>Arial</family>
        <pointsize>10</pointsize>
       </font>
      </property>
      <property name="text">
       <string> Z</string>
      </property>
     </widget>
     <widget class="QLineEdit" name="cx">
      <property name="geometry">
       <rect>
        <x>90</x>
        <y>10</y>
        <width>81</width>
        <height>20</height>
       </rect>
      </property>
      <property name="font">
       <font>
        <family>Arial</family>
        <pointsize>10</pointsize>
       </font>
      </property>
      <property name="text">
       <string>0</string>
      </property>
     </widget>
     <widget class="QLabel" name="label_229">
      <property name="geometry">
       <rect>
        <x>60</x>
        <y>160</y>
        <width>21</width>
        <height>21</height>
       </rect>
      </property>
      <property name="font">
       <font>
        <family>Arial</family>
        <pointsize>10</pointsize>
       </font>
      </property>
      <property name="text">
       <string>XY</string>
      </property>
     </widget>
     <widget class="QLineEdit" name="cy">
      <property name="geometry">
       <rect>
        <x>90</x>
        <y>30</y>
        <width>81</width>
        <height>20</height>
       </rect>
      </property>
      <property name="font">
       <font>
        <family>Arial</family>
        <pointsize>10</pointsize>
       </font>
      </property>
      <property name="text">
       <string>0</string>
      </property>
     </widget>
     <widget class="QLineEdit" name="up_loc">
      <property name="geometry">
       <rect>
        <x>90</x>
        <y>70</y>
        <width>81</width>
        <height>21</height>
       </rect>
      </property>
      <property name="font">
       <font>
        <family>Arial</family>
        <pointsize>10</pointsize>
       </font>
      </property>
      <property name="text">
       <string>0</string>
      </property>
     </widget>
     <widget class="QLabel" name="label_92">
      <property name="geometry">
       <rect>
        <x>10</x>
        <y>70</y>
        <width>81</width>
        <height>21</height>
       </rect>
      </property>
      <property name="font">
       <font>
        <family>Arial</family>
        <pointsize>10</pointsize>
       </font>
      </property>
      <property name="text">
       <string>Step Size:</string>
      </property>
     </widget>
     <widget class="QLabel" name="label_91">
      <property name="geometry">
       <rect>
        <x>10</x>
        <y>10</y>
        <width>71</width>
        <height>21</height>
       </rect>
      </property>
      <property name="font">
       <font>
        <family>Arial</family>
        <pointsize>10</pointsize>
       </font>
      </property>
      <property name="text">
       <string>TargetX:</string>
      </property>
     </widget>
     <widget class="QPushButton" name="keyclose">
      <property name="geometry">
       <rect>
        <x>210</x>
        <y>190</y>
        <width>61</width>
        <height>41</height>
       </rect>
      </property>
      <property name="font">
       <font>
        <family>Arial</family>
        <pointsize>9</pointsize>
       </font>
      </property>
      <property name="text">
       <string>close</string>
      </property>
     </widget>
     <widget class="QLineEdit" name="cz">
      <property name="geometry">
       <rect>
        <x>90</x>
        <y>50</y>
        <width>81</width>
        <height>20</height>
       </rect>
      </property>
      <property name="font">
       <font>
        <family>Arial</family>
        <pointsize>10</pointsize>
       </font>
      </property>
      <property name="text">
       <string>0</string>
      </property>
     </widget>
     <widget class="QPushButton" name="keystart">
      <property name="geometry">
       <rect>
        <x>210</x>
        <y>110</y>
        <width>61</width>
        <height>41</height>
       </rect>
      </property>
      <property name="font">
       <font>
        <family>Arial</family>
        <pointsize>9</pointsize>
       </font>
      </property>
      <property name="text">
       <string>start</string>
      </property>
     </widget>
     <widget class="QPushButton" name="up_1">
      <property name="geometry">
       <rect>
        <x>150</x>
        <y>110</y>
        <width>41</width>
        <height>41</height>
       </rect>
      </property>
      <property name="text">
       <string/>
      </property>
      <property name="icon">
       <iconset>
        <normaloff>../../../sign/up.png</normaloff>../../../sign/up.png</iconset>
      </property>
     </widget>
     <widget class="QPushButton" name="left">
      <property name="geometry">
       <rect>
        <x>10</x>
        <y>150</y>
        <width>41</width>
        <height>41</height>
       </rect>
      </property>
      <property name="mouseTracking">
       <bool>false</bool>
      </property>
      <property name="tabletTracking">
       <bool>true</bool>
      </property>
      <property name="text">
       <string/>
      </property>
      <property name="icon">
       <iconset>
        <normaloff>../../../sign/left.png</normaloff>../../../sign/left.png</iconset>
      </property>
     </widget>
     <widget class="QLabel" name="label_90">
      <property name="geometry">
       <rect>
        <x>10</x>
        <y>30</y>
        <width>71</width>
        <height>21</height>
       </rect>
      </property>
      <property name="font">
       <font>
        <family>Arial</family>
        <pointsize>10</pointsize>
       </font>
      </property>
      <property name="text">
       <string>TargetY:</string>
      </property>
     </widget>
     <widget class="QPushButton" name="down_1">
      <property name="geometry">
       <rect>
        <x>150</x>
        <y>190</y>
        <width>41</width>
        <height>41</height>
       </rect>
      </property>
      <property name="text">
       <string/>
      </property>
      <property name="icon">
       <iconset>
        <normaloff>../../../sign/down.png</normaloff>../../../sign/down.png</iconset>
      </property>
     </widget>
     <widget class="QPushButton" name="up">
      <property name="geometry">
       <rect>
        <x>50</x>
        <y>110</y>
        <width>41</width>
        <height>41</height>
       </rect>
      </property>
      <property name="text">
       <string/>
      </property>
      <property name="icon">
       <iconset>
        <normaloff>../../../sign/up.png</normaloff>../../../sign/up.png</iconset>
      </property>
     </widget>
     <widget class="QLabel" name="label_231">
      <property name="geometry">
       <rect>
        <x>180</x>
        <y>70</y>
        <width>41</width>
        <height>21</height>
       </rect>
      </property>
      <property name="font">
       <font>
        <family>Arial</family>
        <pointsize>10</pointsize>
       </font>
      </property>
      <property name="text">
       <string>(um)</string>
      </property>
     </widget>
     <widget class="QPushButton" name="down">
      <property name="geometry">
       <rect>
        <x>50</x>
        <y>190</y>
        <width>41</width>
        <height>41</height>
       </rect>
      </property>
      <property name="text">
       <string/>
      </property>
      <property name="icon">
       <iconset>
        <normaloff>../../../sign/down.png</normaloff>../../../sign/down.png</iconset>
      </property>
     </widget>
     <widget class="QLabel" name="label_89">
      <property name="geometry">
       <rect>
        <x>10</x>
        <y>50</y>
        <width>71</width>
        <height>21</height>
       </rect>
      </property>
      <property name="font">
       <font>
        <family>Arial</family>
        <pointsize>10</pointsize>
       </font>
      </property>
      <property name="text">
       <string>TargetZ:</string>
      </property>
     </widget>
    </widget>
   </widget>
   <widget class="QGroupBox" name="groupBox_target">
    <property name="geometry">
     <rect>
      <x>430</x>
      <y>10</y>
      <width>451</width>
      <height>241</height>
     </rect>
    </property>
    <property name="title">
     <string/>
    </property>
    <widget class="QPushButton" name="rezero">
     <property name="geometry">
      <rect>
       <x>10</x>
       <y>170</y>
       <width>141</width>
       <height>31</height>
      </rect>
     </property>
     <property name="font">
      <font>
       <family>Arial</family>
       <pointsize>10</pointsize>
      </font>
     </property>
     <property name="text">
      <string>Rezero</string>
     </property>
    </widget>
    <widget class="QLabel" name="label_56">
     <property name="geometry">
      <rect>
       <x>10</x>
       <y>30</y>
       <width>71</width>
       <height>21</height>
      </rect>
     </property>
     <property name="font">
      <font>
       <family>Arial</family>
       <pointsize>10</pointsize>
      </font>
     </property>
     <property name="text">
      <string>TargetX:</string>
     </property>
    </widget>
    <widget class="QLineEdit" name="target_z">
     <property name="geometry">
      <rect>
       <x>70</x>
       <y>70</y>
       <width>81</width>
       <height>21</height>
      </rect>
     </property>
     <property name="font">
      <font>
       <family>Arial</family>
       <pointsize>10</pointsize>
      </font>
     </property>
     <property name="text">
      <string>0</string>
     </property>
    </widget>
    <widget class="QLabel" name="label_57">
     <property name="geometry">
      <rect>
       <x>10</x>
       <y>50</y>
       <width>71</width>
       <height>21</height>
      </rect>
     </property>
     <property name="font">
      <font>
       <family>Arial</family>
       <pointsize>10</pointsize>
      </font>
     </property>
     <property name="text">
      <string>TargetY:</string>
     </property>
    </widget>
    <widget class="QLineEdit" name="target_y">
     <property name="geometry">
      <rect>
       <x>70</x>
       <y>50</y>
       <width>81</width>
       <height>21</height>
      </rect>
     </property>
     <property name="font">
      <font>
       <family>Arial</family>
       <pointsize>10</pointsize>
      </font>
     </property>
     <property name="text">
      <string>0</string>
     </property>
    </widget>
    <widget class="QPushButton" name="goto_target">
     <property name="geometry">
      <rect>
       <x>10</x>
       <y>120</y>
       <width>141</width>
       <height>31</height>
      </rect>
     </property>
     <property name="font">
      <font>
       <family>Arial</family>
       <pointsize>9</pointsize>
      </font>
     </property>
     <property name="cursor">
      <cursorShape>UpArrowCursor</cursorShape>
     </property>
     <property name="contextMenuPolicy">
      <enum>Qt::NoContextMenu</enum>
     </property>
     <property name="layoutDirection">
      <enum>Qt::LeftToRight</enum>
     </property>
     <property name="text">
      <string>GotoTarget</string>
     </property>
    </widget>
    <widget class="QLabel" name="label_65">
     <property name="geometry">
      <rect>
       <x>60</x>
       <y>0</y>
       <width>61</width>
       <height>21</height>
      </rect>
     </property>
     <property name="font">
      <font>
       <family>Arial</family>
       <pointsize>10</pointsize>
       <weight>75</weight>
       <bold>true</bold>
      </font>
     </property>
     <property name="text">
      <string>Target</string>
     </property>
    </widget>
    <widget class="QPushButton" name="get_xyz_2">
     <property name="geometry">
      <rect>
       <x>10</x>
       <y>90</y>
       <width>141</width>
       <height>31</height>
      </rect>
     </property>
     <property name="font">
      <font>
       <family>Arial</family>
       <pointsize>9</pointsize>
      </font>
     </property>
     <property name="text">
      <string>Get new Target</string>
     </property>
    </widget>
    <widget class="QLineEdit" name="target_x">
     <property name="geometry">
      <rect>
       <x>70</x>
       <y>30</y>
       <width>81</width>
       <height>21</height>
      </rect>
     </property>
     <property name="font">
      <font>
       <family>Arial</family>
       <pointsize>10</pointsize>
      </font>
     </property>
     <property name="text">
      <string>0</string>
     </property>
    </widget>
    <widget class="QLabel" name="label_58">
     <property name="geometry">
      <rect>
       <x>10</x>
       <y>70</y>
       <width>71</width>
       <height>21</height>
      </rect>
     </property>
     <property name="font">
      <font>
       <family>Arial</family>
       <pointsize>10</pointsize>
      </font>
     </property>
     <property name="text">
      <string>TargetZ:</string>
     </property>
    </widget>
    <widget class="QLabel" name="label_51">
     <property name="geometry">
      <rect>
       <x>210</x>
       <y>30</y>
       <width>21</width>
       <height>21</height>
      </rect>
     </property>
     <property name="font">
      <font>
       <family>Arial</family>
       <pointsize>10</pointsize>
       <weight>75</weight>
       <bold>true</bold>
      </font>
     </property>
     <property name="text">
      <string>X:</string>
     </property>
    </widget>
    <widget class="QLabel" name="label_52">
     <property name="geometry">
      <rect>
       <x>210</x>
       <y>50</y>
       <width>31</width>
       <height>21</height>
      </rect>
     </property>
     <property name="font">
      <font>
       <family>Arial</family>
       <pointsize>10</pointsize>
       <weight>75</weight>
       <bold>true</bold>
      </font>
     </property>
     <property name="text">
      <string>Y:</string>
     </property>
    </widget>
    <widget class="QLineEdit" name="Y">
     <property name="geometry">
      <rect>
       <x>230</x>
       <y>50</y>
       <width>81</width>
       <height>21</height>
      </rect>
     </property>
     <property name="font">
      <font>
       <family>Arial</family>
       <pointsize>10</pointsize>
      </font>
     </property>
     <property name="toolTipDuration">
      <number>4</number>
     </property>
     <property name="clearButtonEnabled">
      <bool>false</bool>
     </property>
    </widget>
    <widget class="QLineEdit" name="X">
     <property name="geometry">
      <rect>
       <x>230</x>
       <y>30</y>
       <width>81</width>
       <height>21</height>
      </rect>
     </property>
     <property name="font">
      <font>
       <family>Arial</family>
       <pointsize>10</pointsize>
      </font>
     </property>
    </widget>
    <widget class="QLabel" name="label_53">
     <property name="geometry">
      <rect>
       <x>210</x>
       <y>70</y>
       <width>31</width>
       <height>21</height>
      </rect>
     </property>
     <property name="font">
      <font>
       <family>Arial</family>
       <pointsize>10</pointsize>
       <weight>75</weight>
       <bold>true</bold>
      </font>
     </property>
     <property name="text">
      <string>Z:</string>
     </property>
    </widget>
    <widget class="QLineEdit" name="Z">
     <property name="geometry">
      <rect>
       <x>230</x>
       <y>70</y>
       <width>81</width>
       <height>21</height>
      </rect>
     </property>
     <property name="font">
      <font>
       <family>Arial</family>
       <pointsize>10</pointsize>
      </font>
     </property>
    </widget>
    <widget class="QPushButton" name="rezero_2">
     <property name="geometry">
      <rect>
       <x>10</x>
       <y>200</y>
       <width>141</width>
       <height>31</height>
      </rect>
     </property>
     <property name="font">
      <font>
       <family>Arial</family>
       <pointsize>10</pointsize>
      </font>
     </property>
     <property name="text">
      <string>Goto 0</string>
     </property>
    </widget>
    <widget class="QLabel" name="label_62">
     <property name="geometry">
      <rect>
       <x>330</x>
       <y>30</y>
       <width>31</width>
       <height>21</height>
      </rect>
     </property>
     <property name="font">
      <font>
       <family>Arial</family>
       <pointsize>10</pointsize>
       <weight>75</weight>
       <bold>true</bold>
      </font>
     </property>
     <property name="text">
      <string>X1:</string>
     </property>
    </widget>
    <widget class="QLabel" name="label_64">
     <property name="geometry">
      <rect>
       <x>330</x>
       <y>70</y>
       <width>31</width>
       <height>21</height>
      </rect>
     </property>
     <property name="font">
      <font>
       <family>Arial</family>
       <pointsize>10</pointsize>
       <weight>75</weight>
       <bold>true</bold>
      </font>
     </property>
     <property name="text">
      <string>Z1:</string>
     </property>
    </widget>
    <widget class="QLabel" name="label_63">
     <property name="geometry">
      <rect>
       <x>330</x>
       <y>50</y>
       <width>31</width>
       <height>21</height>
      </rect>
     </property>
     <property name="font">
      <font>
       <family>Arial</family>
       <pointsize>10</pointsize>
       <weight>75</weight>
       <bold>true</bold>
      </font>
     </property>
     <property name="text">
      <string>Y1:</string>
     </property>
    </widget>
    <widget class="QLineEdit" name="Z_3">
     <property name="geometry">
      <rect>
       <x>360</x>
       <y>70</y>
       <width>81</width>
       <height>21</height>
      </rect>
     </property>
     <property name="font">
      <font>
       <family>Arial</family>
       <pointsize>10</pointsize>
      </font>
     </property>
    </widget>
    <widget class="QLineEdit" name="X_4">
     <property name="geometry">
      <rect>
       <x>360</x>
       <y>30</y>
       <width>81</width>
       <height>21</height>
      </rect>
     </property>
     <property name="font">
      <font>
       <family>Arial</family>
       <pointsize>10</pointsize>
      </font>
     </property>
    </widget>
    <widget class="QLineEdit" name="Y_2">
     <property name="geometry">
      <rect>
       <x>360</x>
       <y>50</y>
       <width>81</width>
       <height>21</height>
      </rect>
     </property>
     <property name="font">
      <font>
       <family>Arial</family>
       <pointsize>10</pointsize>
      </font>
     </property>
     <property name="toolTipDuration">
      <number>4</number>
     </property>
     <property name="clearButtonEnabled">
      <bool>false</bool>
     </property>
    </widget>
    <widget class="QPushButton" name="goto_xyz_2">
     <property name="geometry">
      <rect>
       <x>330</x>
       <y>120</y>
       <width>111</width>
       <height>31</height>
      </rect>
     </property>
     <property name="font">
      <font>
       <family>Arial</family>
       <pointsize>9</pointsize>
      </font>
     </property>
     <property name="text">
      <string>Goto X1Y1Z1</string>
     </property>
    </widget>
    <widget class="QPushButton" name="get_xyz">
     <property name="geometry">
      <rect>
       <x>210</x>
       <y>90</y>
       <width>101</width>
       <height>31</height>
      </rect>
     </property>
     <property name="font">
      <font>
       <family>Arial</family>
       <pointsize>9</pointsize>
      </font>
     </property>
     <property name="text">
      <string>Get XYZ</string>
     </property>
    </widget>
    <widget class="QPushButton" name="get_xyz_3">
     <property name="geometry">
      <rect>
       <x>330</x>
       <y>90</y>
       <width>111</width>
       <height>31</height>
      </rect>
     </property>
     <property name="font">
      <font>
       <family>Arial</family>
       <pointsize>9</pointsize>
      </font>
     </property>
     <property name="text">
      <string>Get X1Y1Z1</string>
     </property>
    </widget>
    <widget class="QPushButton" name="goto_xyz">
     <property name="geometry">
      <rect>
       <x>210</x>
       <y>120</y>
       <width>101</width>
       <height>31</height>
      </rect>
     </property>
     <property name="font">
      <font>
       <family>Arial</family>
       <pointsize>9</pointsize>
      </font>
     </property>
     <property name="text">
      <string>Goto XYZ</string>
     </property>
    </widget>
    <widget class="QLabel" name="label_100">
     <property name="geometry">
      <rect>
       <x>300</x>
       <y>0</y>
       <width>61</width>
       <height>21</height>
      </rect>
     </property>
     <property name="font">
      <font>
       <family>Arial</family>
       <pointsize>10</pointsize>
       <weight>75</weight>
       <bold>true</bold>
      </font>
     </property>
     <property name="text">
      <string>Land</string>
     </property>
    </widget>
    <widget class="QLabel" name="label">
     <property name="geometry">
      <rect>
       <x>210</x>
       <y>150</y>
       <width>101</width>
       <height>21</height>
      </rect>
     </property>
     <property name="text">
      <string>Rows:</string>
     </property>
    </widget>
    <widget class="QLabel" name="label_2">
     <property name="geometry">
      <rect>
       <x>210</x>
       <y>170</y>
       <width>101</width>
       <height>21</height>
      </rect>
     </property>
     <property name="text">
      <string>Columns:</string>
     </property>
    </widget>
    <widget class="QSpinBox" name="array_rows">
     <property name="geometry">
      <rect>
       <x>380</x>
       <y>150</y>
       <width>61</width>
       <height>21</height>
      </rect>
     </property>
     <property name="font">
      <font>
       <family>Arial</family>
       <pointsize>9</pointsize>
      </font>
     </property>
     <property name="prefix">
      <string>10</string>
     </property>
     <property name="minimum">
      <number>1</number>
     </property>
    </widget>
    <widget class="QSpinBox" name="array_cols">
     <property name="geometry">
      <rect>
       <x>380</x>
       <y>170</y>
       <width>61</width>
       <height>21</height>
      </rect>
     </property>
     <property name="font">
      <font>
       <family>Arial</family>
       <pointsize>9</pointsize>
      </font>
     </property>
     <property name="prefix">
      <string>10</string>
     </property>
     <property name="minimum">
      <number>1</number>
     </property>
    </widget>
    <widget class="QLabel" name="label_3">
     <property name="geometry">
      <rect>
       <x>210</x>
       <y>190</y>
       <width>101</width>
       <height>21</height>
      </rect>
     </property>
     <property name="text">
      <string>Size, Gap:</string>
     </property>
    </widget>
    <widget class="QLineEdit" name="array_size">
     <property name="geometry">
      <rect>
       <x>350</x>
       <y>190</y>
       <width>31</width>
       <height>21</height>
      </rect>
     </property>
     <property name="font">
      <font>
       <family>Arial</family>
       <pointsize>9</pointsize>
      </font>
     </property>
     <property name="text">
      <string>6</string>
     </property>
    </widget>
    <widget class="QLabel" name="label_4">
     <property name="geometry">
      <rect>
       <x>410</x>
       <y>190</y>
       <width>41</width>
       <height>21</height>
      </rect>
     </property>
     <property name="text">
      <string>(um)</string>
     </property>
    </widget>
    <widget class="QCheckBox" name="push_only">
     <property name="geometry">
      <rect>
       <x>210</x>
       <y>210</y>
       <width>121</width>
       <height>21</height>
      </rect>
     </property>
     <property name="text">
      <string>PushOnly</string>
     </property>
     <property name="autoExclusive">
      <bool>false</bool>
     </property>
    </widget>
    <widget class="QCheckBox" name="no_push">
     <property name="geometry">
      <rect>
       <x>370</x>
       <y>210</y>
       <width>111</width>
       <height>21</height>
      </rect>
     </property>
     <property name="text">
      <string>NoPush</string>
     </property>
     <property name="checked">
      <bool>true</bool>
     </property>
     <property name="autoExclusive">
      <bool>false</bool>
     </property>
    </widget>
    <widget class="QLineEdit" name="array_gap">
     <property name="geometry">
      <rect>
       <x>380</x>
       <y>190</y>
       <width>31</width>
       <height>21</height>
      </rect>
     </property>
     <property name="font">
      <font>
       <family>Arial</family>
       <pointsize>9</pointsize>
      </font>
     </property>
     <property name="text">
      <string>18</string>
     </property>
    </widget>
    <zorder>rezero</zorder>
    <zorder>target_z</zorder>
    <zorder>label_57</zorder>
    <zorder>target_y</zorder>
    <zorder>goto_target</zorder>
    <zorder>label_65</zorder>
    <zorder>get_xyz_2</zorder>
    <zorder>target_x</zorder>
    <zorder>label_58</zorder>
    <zorder>label_56</zorder>
    <zorder>label_51</zorder>
    <zorder>label_52</zorder>
    <zorder>Y</zorder>
    <zorder>X</zorder>
    <zorder>label_53</zorder>
    <zorder>Z</zorder>
    <zorder>rezero_2</zorder>
    <zorder>label_62</zorder>
    <zorder>label_64</zorder>
    <zorder>label_63</zorder>
    <zorder>Z_3</zorder>
    <zorder>X_4</zorder>
    <zorder>Y_2</zorder>
    <zorder>goto_xyz_2</zorder>
    <zorder>get_xyz</zorder>
    <zorder>get_xyz_3</zorder>
    <zorder>goto_xyz</zorder>
    <zorder>label_100</zorder>
    <zorder>label</zorder>
    <zorder>label_2</zorder>
    <zorder>array_rows</zorder>
    <zorder>array_cols</zorder>
    <zorder>label_3</zorder>
    <zorder>array_size</zorder>
    <zorder>label_4</zorder>
    <zorder>push_only</zorder>
    <zorder>no_push</zorder>
    <zorder>array_gap</zorder>
   </widget>
  </widget>
 </widget>
 <resources/>
 <connections>
  <connection>
   <sender>groupBox_action_7</sender>
   <signal>clicked()</signal>
   <receiver>keystart</receiver>
   <slot>setFocus()</slot>
   <hints>
    <hint type="sourcelabel">
     <x>140</x>
     <y>390</y>
    </hint>
    <hint type="destinationlabel">
     <x>240</x>
     <y>400</y>
    </hint>
   </hints>
  </connection>
 </connections>
</ui>
