# Supplementary material for: Fully automatic transfer and measurement system for structural superlubric materials
Source: Nat Commun. 2023 Oct 10;14:6323. doi: 10.1038/s41467-023-41859-6 (PMC10564961; doi:10.1038/s41467-023-41859-6)
Supplement: Supplementary file 9 — Supplementary Software 1 [file 41467_2023_41859_MOESM9_ESM.zip › Supplementary Software/AutoTransfer/gui/demo_mini220413.ui]

<?xml version="1.0" encoding="UTF-8"?>
<ui version="4.0">
 <class>MainWindow</class>
 <widget class="QMainWindow" name="MainWindow">
  <property name="geometry">
   <rect>
    <x>0</x>
    <y>0</y>
    <width>821</width>
    <height>551</height>
   </rect>
  </property>
  <property name="minimumSize">
   <size>
    <width>821</width>
    <height>551</height>
   </size>
  </property>
  <property name="maximumSize">
   <size>
    <width>821</width>
    <height>551</height>
   </size>
  </property>
  <property name="windowTitle">
   <string>AIT-mini</string>
  </property>
  <widget class="QWidget" name="centralwidget">
   <property name="enabled">
    <bool>true</bool>
   </property>
   <widget class="QGroupBox" name="groupBox_target">
    <property name="geometry">
     <rect>
      <x>420</x>
      <y>0</y>
      <width>391</width>
      <height>71</height>
     </rect>
    </property>
    <property name="title">
     <string/>
    </property>
    <widget class="QLabel" name="label_56">
     <property name="geometry">
      <rect>
       <x>10</x>
       <y>10</y>
       <width>71</width>
       <height>21</height>
      </rect>
     </property>
     <property name="font">
      <font>
       <family>Arial</family>
       <pointsize>10</pointsize>
      </font>
     </property>
     <property name="text">
      <string>TargetX:</string>
     </property>
    </widget>
    <widget class="QLabel" name="label_57">
     <property name="geometry">
      <rect>
       <x>10</x>
       <y>30</y>
       <width>71</width>
       <height>21</height>
      </rect>
     </property>
     <property name="font">
      <font>
       <family>Arial</family>
       <pointsize>10</pointsize>
      </font>
     </property>
     <property name="text">
      <string>TargetY:</string>
     </property>
    </widget>
    <widget class="QLabel" name="label_58">
     <property name="geometry">
      <rect>
       <x>10</x>
       <y>50</y>
       <width>71</width>
       <height>21</height>
      </rect>
     </property>
     <property name="font">
      <font>
       <family>Arial</family>
       <pointsize>10</pointsize>
      </font>
     </property>
     <property name="text">
      <string>TargetZ:</string>
     </property>
    </widget>
    <widget class="QLineEdit" name="target_x">
     <property name="geometry">
      <rect>
       <x>80</x>
       <y>10</y>
       <width>101</width>
       <height>21</height>
      </rect>
     </property>
     <property name="font">
      <font>
       <family>Arial</family>
      </font>
     </property>
     <property name="text">
      <string>0</string>
     </property>
    </widget>
    <widget class="QLineEdit" name="target_y">
     <property name="geometry">
      <rect>
       <x>80</x>
       <y>30</y>
       <width>101</width>
       <height>21</height>
      </rect>
     </property>
     <property name="font">
      <font>
       <family>Arial</family>
      </font>
     </property>
     <property name="text">
      <string>0</string>
     </property>
    </widget>
    <widget class="QLineEdit" name="target_z">
     <property name="geometry">
      <rect>
       <x>80</x>
       <y>50</y>
       <width>101</width>
       <height>21</height>
      </rect>
     </property>
     <property name="font">
      <font>
       <family>Arial</family>
      </font>
     </property>
     <property name="text">
      <string>0</string>
     </property>
    </widget>
    <widget class="QPushButton" name="get_xyz_2">
     <property name="geometry">
      <rect>
       <x>220</x>
       <y>10</y>
       <width>131</width>
       <height>31</height>
      </rect>
     </property>
     <property name="font">
      <font>
       <family>Arial</family>
       <pointsize>9</pointsize>
      </font>
     </property>
     <property name="text">
      <string>Get new Target</string>
     </property>
    </widget>
    <widget class="QPushButton" name="goto_target">
     <property name="geometry">
      <rect>
       <x>220</x>
       <y>40</y>
       <width>131</width>
       <height>31</height>
      </rect>
     </property>
     <property name="font">
      <font>
       <family>Arial</family>
       <pointsize>9</pointsize>
      </font>
     </property>
     <property name="cursor">
      <cursorShape>UpArrowCursor</cursorShape>
     </property>
     <property name="contextMenuPolicy">
      <enum>Qt::NoContextMenu</enum>
     </property>
     <property name="layoutDirection">
      <enum>Qt::LeftToRight</enum>
     </property>
     <property name="text">
      <string>GotoTarget</string>
     </property>
    </widget>
   </widget>
   <widget class="QGroupBox" name="groupBox_connect">
    <property name="geometry">
     <rect>
      <x>0</x>
      <y>0</y>
      <width>131</width>
      <height>141</height>
     </rect>
    </property>
    <property name="font">
     <font>
      <family>Arial</family>
      <pointsize>10</pointsize>
     </font>
    </property>
    <property name="title">
     <string/>
    </property>
    <property name="alignment">
     <set>Qt::AlignCenter</set>
    </property>
    <widget class="QComboBox" name="ports">
     <property name="geometry">
      <rect>
       <x>10</x>
       <y>10</y>
       <width>111</width>
       <height>21</height>
      </rect>
     </property>
     <property name="font">
      <font>
       <family>Arial</family>
       <pointsize>9</pointsize>
      </font>
     </property>
    </widget>
    <widget class="QPushButton" name="connect_force">
     <property name="geometry">
      <rect>
       <x>70</x>
       <y>40</y>
       <width>51</width>
       <height>31</height>
      </rect>
     </property>
     <property name="font">
      <font>
       <family>Arial</family>
       <pointsize>9</pointsize>
      </font>
     </property>
     <property name="text">
      <string>Force</string>
     </property>
    </widget>
    <widget class="QPushButton" name="connect_macro">
     <property name="geometry">
      <rect>
       <x>10</x>
       <y>40</y>
       <width>51</width>
       <height>31</height>
      </rect>
     </property>
     <property name="font">
      <font>
       <family>Arial</family>
       <pointsize>9</pointsize>
      </font>
     </property>
     <property name="text">
      <string>Macro</string>
     </property>
    </widget>
    <widget class="QPushButton" name="connect_micro">
     <property name="geometry">
      <rect>
       <x>10</x>
       <y>80</y>
       <width>51</width>
       <height>31</height>
      </rect>
     </property>
     <property name="font">
      <font>
       <family>Arial</family>
       <pointsize>9</pointsize>
      </font>
     </property>
     <property name="text">
      <string>Micro</string>
     </property>
    </widget>
    <widget class="QPushButton" name="connect_clean">
     <property name="geometry">
      <rect>
       <x>70</x>
       <y>80</y>
       <width>51</width>
       <height>31</height>
      </rect>
     </property>
     <property name="font">
      <font>
       <family>Arial</family>
       <pointsize>9</pointsize>
      </font>
     </property>
     <property name="text">
      <string>Clean</string>
     </property>
    </widget>
   </widget>
   <widget class="QTabWidget" name="groupBox_island">
    <property name="geometry">
     <rect>
      <x>130</x>
      <y>170</y>
      <width>151</width>
      <height>111</height>
     </rect>
    </property>
    <property name="font">
     <font>
      <family>Arial</family>
     </font>
    </property>
    <property name="currentIndex">
     <number>0</number>
    </property>
    <widget class="QWidget" name="size">
     <attribute name="title">
      <string>Size</string>
     </attribute>
     <widget class="QPushButton" name="um4">
      <property name="geometry">
       <rect>
        <x>0</x>
        <y>10</y>
        <width>51</width>
        <height>31</height>
       </rect>
      </property>
      <property name="text">
       <string>4um</string>
      </property>
     </widget>
     <widget class="QPushButton" name="um6">
      <property name="geometry">
       <rect>
        <x>60</x>
        <y>10</y>
        <width>51</width>
        <height>31</height>
       </rect>
      </property>
      <property name="text">
       <string>6um</string>
      </property>
     </widget>
     <widget class="QPushButton" name="um10">
      <property name="geometry">
       <rect>
        <x>60</x>
        <y>50</y>
        <width>51</width>
        <height>31</height>
       </rect>
      </property>
      <property name="text">
       <string>10um</string>
      </property>
     </widget>
     <widget class="QPushButton" name="um8">
      <property name="geometry">
       <rect>
        <x>0</x>
        <y>50</y>
        <width>51</width>
        <height>31</height>
       </rect>
      </property>
      <property name="text">
       <string>8um</string>
      </property>
     </widget>
    </widget>
    <widget class="QWidget" name="material">
     <attribute name="title">
      <string>Material</string>
     </attribute>
     <widget class="QRadioButton" name="silicon">
      <property name="geometry">
       <rect>
        <x>30</x>
        <y>60</y>
        <width>111</width>
        <height>19</height>
       </rect>
      </property>
      <property name="font">
       <font>
        <family>Arial</family>
       </font>
      </property>
      <property name="text">
       <string>Silicon-like</string>
      </property>
      <property name="iconSize">
       <size>
        <width>10</width>
        <height>10</height>
       </size>
      </property>
      <property name="autoExclusive">
       <bool>true</bool>
      </property>
     </widget>
     <widget class="QRadioButton" name="metal">
      <property name="geometry">
       <rect>
        <x>30</x>
        <y>20</y>
        <width>101</width>
        <height>19</height>
       </rect>
      </property>
      <property name="font">
       <font>
        <family>Arial</family>
       </font>
      </property>
      <property name="text">
       <string>Metal-like</string>
      </property>
      <property name="iconSize">
       <size>
        <width>10</width>
        <height>10</height>
       </size>
      </property>
      <property name="checked">
       <bool>true</bool>
      </property>
      <property name="autoExclusive">
       <bool>true</bool>
      </property>
     </widget>
    </widget>
   </widget>
   <widget class="QTextBrowser" name="terminal">
    <property name="geometry">
     <rect>
      <x>130</x>
      <y>0</y>
      <width>291</width>
      <height>121</height>
     </rect>
    </property>
    <property name="font">
     <font>
      <family>Arial</family>
     </font>
    </property>
   </widget>
   <widget class="QGroupBox" name="groupBox_action">
    <property name="geometry">
     <rect>
      <x>0</x>
      <y>400</y>
      <width>131</width>
      <height>131</height>
     </rect>
    </property>
    <property name="title">
     <string/>
    </property>
    <widget class="QPushButton" name="start">
     <property name="geometry">
      <rect>
       <x>0</x>
       <y>80</y>
       <width>131</width>
       <height>31</height>
      </rect>
     </property>
     <property name="font">
      <font>
       <family>Arial</family>
      </font>
     </property>
     <property name="text">
      <string>Start</string>
     </property>
    </widget>
    <widget class="QPushButton" name="stop">
     <property name="geometry">
      <rect>
       <x>0</x>
       <y>30</y>
       <width>131</width>
       <height>31</height>
      </rect>
     </property>
     <property name="font">
      <font>
       <family>Arial</family>
      </font>
     </property>
     <property name="text">
      <string>Stop</string>
     </property>
    </widget>
   </widget>
   <widget class="QGroupBox" name="groupBox_img">
    <property name="geometry">
     <rect>
      <x>280</x>
      <y>170</y>
      <width>131</width>
      <height>121</height>
     </rect>
    </property>
    <property name="font">
     <font>
      <family>Arial</family>
      <pointsize>10</pointsize>
     </font>
    </property>
    <property name="title">
     <string/>
    </property>
    <property name="alignment">
     <set>Qt::AlignCenter</set>
    </property>
    <widget class="QLabel" name="img_viewer">
     <property name="geometry">
      <rect>
       <x>10</x>
       <y>10</y>
       <width>111</width>
       <height>101</height>
      </rect>
     </property>
     <property name="text">
      <string/>
     </property>
     <property name="scaledContents">
      <bool>true</bool>
     </property>
    </widget>
   </widget>
   <widget class="QGroupBox" name="groupBox_script">
    <property name="geometry">
     <rect>
      <x>0</x>
      <y>140</y>
      <width>131</width>
      <height>141</height>
     </rect>
    </property>
    <property name="font">
     <font>
      <family>Arial</family>
      <pointsize>10</pointsize>
     </font>
    </property>
    <property name="title">
     <string>Customized</string>
    </property>
    <property name="alignment">
     <set>Qt::AlignCenter</set>
    </property>
    <widget class="QPushButton" name="openfile">
     <property name="geometry">
      <rect>
       <x>0</x>
       <y>30</y>
       <width>131</width>
       <height>31</height>
      </rect>
     </property>
     <property name="font">
      <font>
       <family>Arial</family>
       <pointsize>9</pointsize>
      </font>
     </property>
     <property name="text">
      <string>Open File</string>
     </property>
    </widget>
    <widget class="QPushButton" name="startfile">
     <property name="geometry">
      <rect>
       <x>0</x>
       <y>80</y>
       <width>131</width>
       <height>31</height>
      </rect>
     </property>
     <property name="font">
      <font>
       <family>Arial</family>
       <pointsize>9</pointsize>
      </font>
     </property>
     <property name="text">
      <string>Start</string>
     </property>
    </widget>
    <widget class="QLabel" name="filename">
     <property name="geometry">
      <rect>
       <x>20</x>
       <y>100</y>
       <width>131</width>
       <height>21</height>
      </rect>
     </property>
     <property name="font">
      <font>
       <family>Arial</family>
       <pointsize>9</pointsize>
      </font>
     </property>
     <property name="text">
      <string/>
     </property>
    </widget>
    <widget class="Line" name="line">
     <property name="geometry">
      <rect>
       <x>0</x>
       <y>60</y>
       <width>131</width>
       <height>16</height>
      </rect>
     </property>
     <property name="orientation">
      <enum>Qt::Horizontal</enum>
     </property>
    </widget>
   </widget>
   <widget class="QTabWidget" name="groupBox_auto">
    <property name="enabled">
     <bool>true</bool>
    </property>
    <property name="geometry">
     <rect>
      <x>130</x>
      <y>280</y>
      <width>281</width>
      <height>251</height>
     </rect>
    </property>
    <property name="font">
     <font>
      <family>Arial</family>
      <pointsize>10</pointsize>
     </font>
    </property>
    <property name="currentIndex">
     <number>0</number>
    </property>
    <widget class="QWidget" name="array">
     <attribute name="title">
      <string>Array</string>
     </attribute>
     <widget class="QLineEdit" name="array_gap_tar">
      <property name="geometry">
       <rect>
        <x>140</x>
        <y>160</y>
        <width>61</width>
        <height>21</height>
       </rect>
      </property>
      <property name="font">
       <font>
        <family>Arial</family>
        <pointsize>9</pointsize>
       </font>
      </property>
      <property name="text">
       <string>10</string>
      </property>
     </widget>
     <widget class="QLineEdit" name="array_size">
      <property name="geometry">
       <rect>
        <x>140</x>
        <y>70</y>
        <width>31</width>
        <height>21</height>
       </rect>
      </property>
      <property name="font">
       <font>
        <family>Arial</family>
        <pointsize>9</pointsize>
       </font>
      </property>
      <property name="text">
       <string>6</string>
      </property>
     </widget>
     <widget class="QLabel" name="label_5">
      <property name="geometry">
       <rect>
        <x>10</x>
        <y>100</y>
        <width>111</width>
        <height>21</height>
       </rect>
      </property>
      <property name="text">
       <string>TargetRows:</string>
      </property>
     </widget>
     <widget class="QSpinBox" name="array_rows">
      <property name="geometry">
       <rect>
        <x>140</x>
        <y>10</y>
        <width>61</width>
        <height>21</height>
       </rect>
      </property>
      <property name="font">
       <font>
        <family>Arial</family>
        <pointsize>9</pointsize>
       </font>
      </property>
      <property name="minimum">
       <number>1</number>
      </property>
     </widget>
     <widget class="QLabel" name="label">
      <property name="geometry">
       <rect>
        <x>10</x>
        <y>10</y>
        <width>101</width>
        <height>21</height>
       </rect>
      </property>
      <property name="text">
       <string>Rows:</string>
      </property>
     </widget>
     <widget class="QSpinBox" name="array_cols">
      <property name="geometry">
       <rect>
        <x>140</x>
        <y>40</y>
        <width>61</width>
        <height>21</height>
       </rect>
      </property>
      <property name="font">
       <font>
        <family>Arial</family>
        <pointsize>9</pointsize>
       </font>
      </property>
      <property name="minimum">
       <number>1</number>
      </property>
     </widget>
     <widget class="QSpinBox" name="array_cols_tar">
      <property name="geometry">
       <rect>
        <x>140</x>
        <y>130</y>
        <width>61</width>
        <height>21</height>
       </rect>
      </property>
      <property name="font">
       <font>
        <family>Arial</family>
        <pointsize>9</pointsize>
       </font>
      </property>
      <property name="minimum">
       <number>1</number>
      </property>
     </widget>
     <widget class="QLabel" name="label_2">
      <property name="geometry">
       <rect>
        <x>10</x>
        <y>40</y>
        <width>101</width>
        <height>21</height>
       </rect>
      </property>
      <property name="text">
       <string>Columns:</string>
      </property>
     </widget>
     <widget class="QLabel" name="label_4">
      <property name="geometry">
       <rect>
        <x>210</x>
        <y>70</y>
        <width>41</width>
        <height>21</height>
       </rect>
      </property>
      <property name="text">
       <string>(um)</string>
      </property>
     </widget>
     <widget class="QLabel" name="label_8">
      <property name="geometry">
       <rect>
        <x>10</x>
        <y>160</y>
        <width>111</width>
        <height>21</height>
       </rect>
      </property>
      <property name="text">
       <string>TargetGap:</string>
      </property>
     </widget>
     <widget class="QLabel" name="label_7">
      <property name="geometry">
       <rect>
        <x>210</x>
        <y>160</y>
        <width>41</width>
        <height>21</height>
       </rect>
      </property>
      <property name="text">
       <string>(um)</string>
      </property>
     </widget>
     <widget class="QLabel" name="label_3">
      <property name="geometry">
       <rect>
        <x>10</x>
        <y>70</y>
        <width>101</width>
        <height>21</height>
       </rect>
      </property>
      <property name="text">
       <string>Size, Gap:</string>
      </property>
     </widget>
     <widget class="QLabel" name="label_6">
      <property name="geometry">
       <rect>
        <x>10</x>
        <y>130</y>
        <width>121</width>
        <height>21</height>
       </rect>
      </property>
      <property name="text">
       <string>TargetColumns:</string>
      </property>
     </widget>
     <widget class="QSpinBox" name="array_rows_tar">
      <property name="geometry">
       <rect>
        <x>140</x>
        <y>100</y>
        <width>61</width>
        <height>21</height>
       </rect>
      </property>
      <property name="font">
       <font>
        <family>Arial</family>
        <pointsize>9</pointsize>
       </font>
      </property>
      <property name="minimum">
       <number>1</number>
      </property>
     </widget>
     <widget class="QCheckBox" name="push_only">
      <property name="geometry">
       <rect>
        <x>10</x>
        <y>200</y>
        <width>121</width>
        <height>21</height>
       </rect>
      </property>
      <property name="text">
       <string>PushOnly</string>
      </property>
      <property name="autoExclusive">
       <bool>false</bool>
      </property>
     </widget>
     <widget class="QCheckBox" name="no_push">
      <property name="geometry">
       <rect>
        <x>140</x>
        <y>200</y>
        <width>111</width>
        <height>21</height>
       </rect>
      </property>
      <property name="text">
       <string>NoPush</string>
      </property>
      <property name="autoExclusive">
       <bool>false</bool>
      </property>
     </widget>
     <widget class="QLineEdit" name="array_gap">
      <property name="geometry">
       <rect>
        <x>170</x>
        <y>70</y>
        <width>31</width>
        <height>21</height>
       </rect>
      </property>
      <property name="font">
       <font>
        <family>Arial</family>
        <pointsize>9</pointsize>
       </font>
      </property>
      <property name="text">
       <string>18</string>
      </property>
     </widget>
    </widget>
    <widget class="QWidget" name="push">
     <attribute name="title">
      <string>Push</string>
     </attribute>
     <widget class="QLabel" name="label_10">
      <property name="geometry">
       <rect>
        <x>10</x>
        <y>40</y>
        <width>101</width>
        <height>21</height>
       </rect>
      </property>
      <property name="text">
       <string>Distance:</string>
      </property>
     </widget>
     <widget class="QLabel" name="label_11">
      <property name="geometry">
       <rect>
        <x>10</x>
        <y>10</y>
        <width>101</width>
        <height>21</height>
       </rect>
      </property>
      <property name="text">
       <string>Force:</string>
      </property>
     </widget>
     <widget class="QLabel" name="label_12">
      <property name="geometry">
       <rect>
        <x>10</x>
        <y>70</y>
        <width>101</width>
        <height>21</height>
       </rect>
      </property>
      <property name="text">
       <string>Direction:</string>
      </property>
     </widget>
     <widget class="QLineEdit" name="push_force">
      <property name="geometry">
       <rect>
        <x>140</x>
        <y>10</y>
        <width>61</width>
        <height>21</height>
       </rect>
      </property>
      <property name="font">
       <font>
        <family>Arial</family>
        <pointsize>9</pointsize>
       </font>
      </property>
      <property name="text">
       <string>100</string>
      </property>
     </widget>
     <widget class="QLabel" name="label_9">
      <property name="geometry">
       <rect>
        <x>210</x>
        <y>10</y>
        <width>41</width>
        <height>21</height>
       </rect>
      </property>
      <property name="text">
       <string>(uN)</string>
      </property>
     </widget>
     <widget class="QLabel" name="label_13">
      <property name="geometry">
       <rect>
        <x>210</x>
        <y>40</y>
        <width>41</width>
        <height>21</height>
       </rect>
      </property>
      <property name="text">
       <string>(um)</string>
      </property>
     </widget>
     <widget class="QLineEdit" name="push_distance">
      <property name="geometry">
       <rect>
        <x>140</x>
        <y>40</y>
        <width>61</width>
        <height>21</height>
       </rect>
      </property>
      <property name="font">
       <font>
        <family>Arial</family>
        <pointsize>9</pointsize>
       </font>
      </property>
      <property name="text">
       <string>3</string>
      </property>
     </widget>
     <widget class="QComboBox" name="push_direction">
      <property name="geometry">
       <rect>
        <x>140</x>
        <y>70</y>
        <width>101</width>
        <height>22</height>
       </rect>
      </property>
      <property name="font">
       <font>
        <family>Arial</family>
        <pointsize>9</pointsize>
       </font>
      </property>
      <property name="editable">
       <bool>true</bool>
      </property>
      <item>
       <property name="text">
        <string>X+</string>
       </property>
      </item>
     </widget>
    </widget>
    <widget class="QWidget" name="pick">
     <attribute name="title">
      <string>Pick</string>
     </attribute>
     <widget class="QLabel" name="label_23">
      <property name="geometry">
       <rect>
        <x>10</x>
        <y>40</y>
        <width>101</width>
        <height>21</height>
       </rect>
      </property>
      <property name="text">
       <string>Distance:</string>
      </property>
     </widget>
     <widget class="QLabel" name="label_25">
      <property name="geometry">
       <rect>
        <x>210</x>
        <y>10</y>
        <width>41</width>
        <height>21</height>
       </rect>
      </property>
      <property name="text">
       <string>(uN)</string>
      </property>
     </widget>
     <widget class="QLabel" name="label_28">
      <property name="geometry">
       <rect>
        <x>210</x>
        <y>40</y>
        <width>41</width>
        <height>21</height>
       </rect>
      </property>
      <property name="text">
       <string>(um)</string>
      </property>
     </widget>
     <widget class="QLineEdit" name="pick_distance">
      <property name="geometry">
       <rect>
        <x>140</x>
        <y>40</y>
        <width>61</width>
        <height>21</height>
       </rect>
      </property>
      <property name="font">
       <font>
        <family>Arial</family>
        <pointsize>9</pointsize>
       </font>
      </property>
      <property name="text">
       <string>6.5</string>
      </property>
     </widget>
     <widget class="QLabel" name="label_31">
      <property name="geometry">
       <rect>
        <x>10</x>
        <y>10</y>
        <width>101</width>
        <height>21</height>
       </rect>
      </property>
      <property name="text">
       <string>Force:</string>
      </property>
     </widget>
     <widget class="QLineEdit" name="pick_force">
      <property name="geometry">
       <rect>
        <x>140</x>
        <y>10</y>
        <width>61</width>
        <height>21</height>
       </rect>
      </property>
      <property name="font">
       <font>
        <family>Arial</family>
        <pointsize>9</pointsize>
       </font>
      </property>
      <property name="text">
       <string>200</string>
      </property>
     </widget>
     <widget class="QLabel" name="label_33">
      <property name="geometry">
       <rect>
        <x>10</x>
        <y>70</y>
        <width>101</width>
        <height>21</height>
       </rect>
      </property>
      <property name="text">
       <string>Direction:</string>
      </property>
     </widget>
     <widget class="QComboBox" name="pick_direction">
      <property name="geometry">
       <rect>
        <x>140</x>
        <y>70</y>
        <width>101</width>
        <height>22</height>
       </rect>
      </property>
      <property name="font">
       <font>
        <family>Arial</family>
        <pointsize>9</pointsize>
       </font>
      </property>
      <property name="editable">
       <bool>true</bool>
      </property>
      <item>
       <property name="text">
        <string>X+</string>
       </property>
      </item>
     </widget>
     <widget class="QLabel" name="label_37">
      <property name="geometry">
       <rect>
        <x>10</x>
        <y>100</y>
        <width>111</width>
        <height>21</height>
       </rect>
      </property>
      <property name="text">
       <string>Max attempts:</string>
      </property>
     </widget>
     <widget class="QSpinBox" name="pick_attempt">
      <property name="geometry">
       <rect>
        <x>140</x>
        <y>100</y>
        <width>61</width>
        <height>22</height>
       </rect>
      </property>
      <property name="font">
       <font>
        <family>Arial</family>
        <pointsize>9</pointsize>
       </font>
      </property>
      <property name="minimum">
       <number>1</number>
      </property>
     </widget>
    </widget>
    <widget class="QWidget" name="place">
     <attribute name="title">
      <string>Place</string>
     </attribute>
     <widget class="QSpinBox" name="place_attempt">
      <property name="geometry">
       <rect>
        <x>140</x>
        <y>70</y>
        <width>61</width>
        <height>22</height>
       </rect>
      </property>
      <property name="font">
       <font>
        <family>Arial</family>
        <pointsize>9</pointsize>
       </font>
      </property>
      <property name="minimum">
       <number>1</number>
      </property>
     </widget>
     <widget class="QLabel" name="label_40">
      <property name="geometry">
       <rect>
        <x>10</x>
        <y>100</y>
        <width>121</width>
        <height>21</height>
       </rect>
      </property>
      <property name="text">
       <string>Final height:</string>
      </property>
     </widget>
     <widget class="QLabel" name="label_41">
      <property name="geometry">
       <rect>
        <x>210</x>
        <y>10</y>
        <width>41</width>
        <height>21</height>
       </rect>
      </property>
      <property name="text">
       <string>(uN)</string>
      </property>
     </widget>
     <widget class="QLabel" name="label_43">
      <property name="geometry">
       <rect>
        <x>10</x>
        <y>70</y>
        <width>111</width>
        <height>21</height>
       </rect>
      </property>
      <property name="text">
       <string>Max attempts:</string>
      </property>
     </widget>
     <widget class="QLabel" name="label_44">
      <property name="geometry">
       <rect>
        <x>210</x>
        <y>100</y>
        <width>41</width>
        <height>21</height>
       </rect>
      </property>
      <property name="text">
       <string>(um)</string>
      </property>
     </widget>
     <widget class="QLineEdit" name="place_height">
      <property name="geometry">
       <rect>
        <x>140</x>
        <y>100</y>
        <width>61</width>
        <height>21</height>
       </rect>
      </property>
      <property name="font">
       <font>
        <family>Arial</family>
        <pointsize>9</pointsize>
       </font>
      </property>
      <property name="text">
       <string>8</string>
      </property>
     </widget>
     <widget class="QLineEdit" name="place_fmin">
      <property name="geometry">
       <rect>
        <x>140</x>
        <y>10</y>
        <width>61</width>
        <height>21</height>
       </rect>
      </property>
      <property name="font">
       <font>
        <family>Arial</family>
        <pointsize>9</pointsize>
       </font>
      </property>
      <property name="text">
       <string>40</string>
      </property>
     </widget>
     <widget class="QLabel" name="label_48">
      <property name="geometry">
       <rect>
        <x>10</x>
        <y>10</y>
        <width>101</width>
        <height>21</height>
       </rect>
      </property>
      <property name="text">
       <string>Initial force:</string>
      </property>
     </widget>
     <widget class="QLabel" name="label_49">
      <property name="geometry">
       <rect>
        <x>210</x>
        <y>40</y>
        <width>41</width>
        <height>21</height>
       </rect>
      </property>
      <property name="text">
       <string>(uN)</string>
      </property>
     </widget>
     <widget class="QLabel" name="label_50">
      <property name="geometry">
       <rect>
        <x>10</x>
        <y>40</y>
        <width>101</width>
        <height>21</height>
       </rect>
      </property>
      <property name="text">
       <string>Max force:</string>
      </property>
     </widget>
     <widget class="QLineEdit" name="place_fmax">
      <property name="geometry">
       <rect>
        <x>140</x>
        <y>40</y>
        <width>61</width>
        <height>21</height>
       </rect>
      </property>
      <property name="font">
       <font>
        <family>Arial</family>
        <pointsize>9</pointsize>
       </font>
      </property>
      <property name="text">
       <string>50</string>
      </property>
     </widget>
    </widget>
   </widget>
   <widget class="QGroupBox" name="groupBox_force">
    <property name="geometry">
     <rect>
      <x>130</x>
      <y>120</y>
      <width>291</width>
      <height>51</height>
     </rect>
    </property>
    <property name="title">
     <string/>
    </property>
    <widget class="QLabel" name="label_54">
     <property name="geometry">
      <rect>
       <x>10</x>
       <y>10</y>
       <width>61</width>
       <height>31</height>
      </rect>
     </property>
     <property name="font">
      <font>
       <family>Arial</family>
       <pointsize>10</pointsize>
       <weight>75</weight>
       <bold>true</bold>
      </font>
     </property>
     <property name="text">
      <string>F (uN)</string>
     </property>
    </widget>
    <widget class="QLabel" name="F">
     <property name="geometry">
      <rect>
       <x>80</x>
       <y>10</y>
       <width>71</width>
       <height>31</height>
      </rect>
     </property>
     <property name="font">
      <font>
       <family>Arial</family>
       <pointsize>9</pointsize>
      </font>
     </property>
     <property name="text">
      <string/>
     </property>
    </widget>
    <widget class="QPushButton" name="reset_force">
     <property name="geometry">
      <rect>
       <x>200</x>
       <y>10</y>
       <width>71</width>
       <height>31</height>
      </rect>
     </property>
     <property name="font">
      <font>
       <family>Arial</family>
       <pointsize>9</pointsize>
      </font>
     </property>
     <property name="text">
      <string>ResetF</string>
     </property>
    </widget>
   </widget>
   <widget class="QGroupBox" name="groupBox_script_2">
    <property name="geometry">
     <rect>
      <x>420</x>
      <y>70</y>
      <width>401</width>
      <height>211</height>
     </rect>
    </property>
    <property name="font">
     <font>
      <family>Arial</family>
      <pointsize>10</pointsize>
     </font>
    </property>
    <property name="title">
     <string>Macro</string>
    </property>
    <property name="alignment">
     <set>Qt::AlignCenter</set>
    </property>
    <widget class="QLabel" name="filename_2">
     <property name="geometry">
      <rect>
       <x>20</x>
       <y>100</y>
       <width>131</width>
       <height>21</height>
      </rect>
     </property>
     <property name="font">
      <font>
       <family>Arial</family>
       <pointsize>9</pointsize>
      </font>
     </property>
     <property name="text">
      <string/>
     </property>
    </widget>
    <widget class="QLabel" name="label_53">
     <property name="geometry">
      <rect>
       <x>0</x>
       <y>90</y>
       <width>31</width>
       <height>21</height>
      </rect>
     </property>
     <property name="font">
      <font>
       <family>Arial</family>
       <pointsize>10</pointsize>
       <weight>75</weight>
       <bold>true</bold>
      </font>
     </property>
     <property name="text">
      <string>Z</string>
     </property>
    </widget>
    <widget class="QLabel" name="label_64">
     <property name="geometry">
      <rect>
       <x>130</x>
       <y>90</y>
       <width>31</width>
       <height>21</height>
      </rect>
     </property>
     <property name="font">
      <font>
       <family>Arial</family>
       <pointsize>10</pointsize>
       <weight>75</weight>
       <bold>true</bold>
      </font>
     </property>
     <property name="text">
      <string>Z1</string>
     </property>
    </widget>
    <widget class="QLabel" name="label_84">
     <property name="geometry">
      <rect>
       <x>270</x>
       <y>90</y>
       <width>31</width>
       <height>21</height>
      </rect>
     </property>
     <property name="font">
      <font>
       <family>Arial</family>
       <pointsize>10</pointsize>
       <weight>75</weight>
       <bold>true</bold>
      </font>
     </property>
     <property name="text">
      <string>Z</string>
     </property>
    </widget>
    <widget class="QLabel" name="label_51">
     <property name="geometry">
      <rect>
       <x>0</x>
       <y>30</y>
       <width>31</width>
       <height>21</height>
      </rect>
     </property>
     <property name="font">
      <font>
       <family>Arial</family>
       <pointsize>10</pointsize>
       <weight>75</weight>
       <bold>true</bold>
      </font>
     </property>
     <property name="text">
      <string>X</string>
     </property>
    </widget>
    <widget class="QLineEdit" name="X_6">
     <property name="geometry">
      <rect>
       <x>290</x>
       <y>60</y>
       <width>91</width>
       <height>20</height>
      </rect>
     </property>
     <property name="font">
      <font>
       <family>Arial</family>
       <pointsize>10</pointsize>
      </font>
     </property>
    </widget>
    <widget class="QLineEdit" name="X_7">
     <property name="geometry">
      <rect>
       <x>290</x>
       <y>30</y>
       <width>91</width>
       <height>20</height>
      </rect>
     </property>
     <property name="font">
      <font>
       <family>Arial</family>
       <pointsize>10</pointsize>
      </font>
     </property>
    </widget>
    <widget class="QPushButton" name="get_xyz_4">
     <property name="geometry">
      <rect>
       <x>210</x>
       <y>130</y>
       <width>91</width>
       <height>31</height>
      </rect>
     </property>
     <property name="font">
      <font>
       <family>Arial</family>
       <pointsize>9</pointsize>
      </font>
     </property>
     <property name="text">
      <string>Get Clean</string>
     </property>
    </widget>
    <widget class="QLabel" name="label_52">
     <property name="geometry">
      <rect>
       <x>0</x>
       <y>60</y>
       <width>31</width>
       <height>21</height>
      </rect>
     </property>
     <property name="font">
      <font>
       <family>Arial</family>
       <pointsize>10</pointsize>
       <weight>75</weight>
       <bold>true</bold>
      </font>
     </property>
     <property name="text">
      <string>Y</string>
     </property>
    </widget>
    <widget class="QLineEdit" name="Y_2">
     <property name="geometry">
      <rect>
       <x>160</x>
       <y>60</y>
       <width>91</width>
       <height>21</height>
      </rect>
     </property>
     <property name="font">
      <font>
       <family>Arial</family>
       <pointsize>10</pointsize>
      </font>
     </property>
     <property name="toolTipDuration">
      <number>4</number>
     </property>
     <property name="clearButtonEnabled">
      <bool>false</bool>
     </property>
    </widget>
    <widget class="QLabel" name="label_83">
     <property name="geometry">
      <rect>
       <x>270</x>
       <y>30</y>
       <width>31</width>
       <height>21</height>
      </rect>
     </property>
     <property name="font">
      <font>
       <family>Arial</family>
       <pointsize>10</pointsize>
       <weight>75</weight>
       <bold>true</bold>
      </font>
     </property>
     <property name="text">
      <string>X</string>
     </property>
    </widget>
    <widget class="QLineEdit" name="X_4">
     <property name="geometry">
      <rect>
       <x>160</x>
       <y>30</y>
       <width>91</width>
       <height>21</height>
      </rect>
     </property>
     <property name="font">
      <font>
       <family>Arial</family>
       <pointsize>10</pointsize>
      </font>
     </property>
    </widget>
    <widget class="QPushButton" name="rezero_2">
     <property name="geometry">
      <rect>
       <x>310</x>
       <y>170</y>
       <width>71</width>
       <height>31</height>
      </rect>
     </property>
     <property name="font">
      <font>
       <family>Arial</family>
       <pointsize>10</pointsize>
      </font>
     </property>
     <property name="text">
      <string>Goto 0</string>
     </property>
    </widget>
    <widget class="QPushButton" name="goto_target_2">
     <property name="geometry">
      <rect>
       <x>210</x>
       <y>170</y>
       <width>91</width>
       <height>31</height>
      </rect>
     </property>
     <property name="font">
      <font>
       <family>Arial</family>
       <pointsize>9</pointsize>
      </font>
     </property>
     <property name="cursor">
      <cursorShape>UpArrowCursor</cursorShape>
     </property>
     <property name="contextMenuPolicy">
      <enum>Qt::NoContextMenu</enum>
     </property>
     <property name="layoutDirection">
      <enum>Qt::LeftToRight</enum>
     </property>
     <property name="text">
      <string>Goto Clean</string>
     </property>
    </widget>
    <widget class="QLabel" name="label_85">
     <property name="geometry">
      <rect>
       <x>270</x>
       <y>60</y>
       <width>20</width>
       <height>21</height>
      </rect>
     </property>
     <property name="font">
      <font>
       <family>Arial</family>
       <pointsize>10</pointsize>
       <weight>75</weight>
       <bold>true</bold>
      </font>
     </property>
     <property name="text">
      <string>Y</string>
     </property>
    </widget>
    <widget class="QPushButton" name="goto_xyz_2">
     <property name="geometry">
      <rect>
       <x>90</x>
       <y>170</y>
       <width>111</width>
       <height>31</height>
      </rect>
     </property>
     <property name="font">
      <font>
       <family>Arial</family>
       <pointsize>9</pointsize>
      </font>
     </property>
     <property name="text">
      <string>Goto X1Y1Z1</string>
     </property>
    </widget>
    <widget class="QPushButton" name="rezero">
     <property name="geometry">
      <rect>
       <x>310</x>
       <y>130</y>
       <width>71</width>
       <height>31</height>
      </rect>
     </property>
     <property name="font">
      <font>
       <family>Arial</family>
       <pointsize>10</pointsize>
      </font>
     </property>
     <property name="text">
      <string>Rezero</string>
     </property>
    </widget>
    <widget class="QPushButton" name="goto_xyz">
     <property name="geometry">
      <rect>
       <x>0</x>
       <y>170</y>
       <width>81</width>
       <height>31</height>
      </rect>
     </property>
     <property name="font">
      <font>
       <family>Arial</family>
       <pointsize>9</pointsize>
      </font>
     </property>
     <property name="text">
      <string>Goto XYZ</string>
     </property>
    </widget>
    <widget class="QLabel" name="label_63">
     <property name="geometry">
      <rect>
       <x>130</x>
       <y>60</y>
       <width>21</width>
       <height>21</height>
      </rect>
     </property>
     <property name="font">
      <font>
       <family>Arial</family>
       <pointsize>10</pointsize>
       <weight>75</weight>
       <bold>true</bold>
      </font>
     </property>
     <property name="text">
      <string>Y1</string>
     </property>
    </widget>
    <widget class="QLineEdit" name="Y">
     <property name="geometry">
      <rect>
       <x>20</x>
       <y>60</y>
       <width>101</width>
       <height>21</height>
      </rect>
     </property>
     <property name="font">
      <font>
       <family>Arial</family>
       <pointsize>10</pointsize>
      </font>
     </property>
     <property name="toolTipDuration">
      <number>4</number>
     </property>
     <property name="clearButtonEnabled">
      <bool>false</bool>
     </property>
    </widget>
    <widget class="QLabel" name="label_62">
     <property name="geometry">
      <rect>
       <x>130</x>
       <y>30</y>
       <width>31</width>
       <height>21</height>
      </rect>
     </property>
     <property name="font">
      <font>
       <family>Arial</family>
       <pointsize>10</pointsize>
       <weight>75</weight>
       <bold>true</bold>
      </font>
     </property>
     <property name="text">
      <string>X1</string>
     </property>
    </widget>
    <widget class="QPushButton" name="get_xyz_3">
     <property name="geometry">
      <rect>
       <x>90</x>
       <y>130</y>
       <width>111</width>
       <height>31</height>
      </rect>
     </property>
     <property name="font">
      <font>
       <family>Arial</family>
       <pointsize>9</pointsize>
      </font>
     </property>
     <property name="text">
      <string>Get X1Y1Z1</string>
     </property>
    </widget>
    <widget class="QLineEdit" name="Z">
     <property name="geometry">
      <rect>
       <x>20</x>
       <y>90</y>
       <width>101</width>
       <height>21</height>
      </rect>
     </property>
     <property name="font">
      <font>
       <family>Arial</family>
       <pointsize>10</pointsize>
      </font>
     </property>
    </widget>
    <widget class="QLineEdit" name="X_5">
     <property name="geometry">
      <rect>
       <x>290</x>
       <y>90</y>
       <width>91</width>
       <height>20</height>
      </rect>
     </property>
     <property name="font">
      <font>
       <family>Arial</family>
       <pointsize>10</pointsize>
      </font>
     </property>
    </widget>
    <widget class="QPushButton" name="get_xyz">
     <property name="geometry">
      <rect>
       <x>0</x>
       <y>130</y>
       <width>81</width>
       <height>31</height>
      </rect>
     </property>
     <property name="font">
      <font>
       <family>Arial</family>
       <pointsize>9</pointsize>
      </font>
     </property>
     <property name="text">
      <string>Get XYZ</string>
     </property>
    </widget>
    <widget class="QLineEdit" name="Z_3">
     <property name="geometry">
      <rect>
       <x>160</x>
       <y>90</y>
       <width>91</width>
       <height>21</height>
      </rect>
     </property>
     <property name="font">
      <font>
       <family>Arial</family>
       <pointsize>10</pointsize>
      </font>
     </property>
    </widget>
    <widget class="QLineEdit" name="X">
     <property name="geometry">
      <rect>
       <x>20</x>
       <y>30</y>
       <width>101</width>
       <height>21</height>
      </rect>
     </property>
     <property name="font">
      <font>
       <family>Arial</family>
       <pointsize>10</pointsize>
      </font>
     </property>
    </widget>
    <zorder>filename_2</zorder>
    <zorder>label_53</zorder>
    <zorder>label_64</zorder>
    <zorder>label_84</zorder>
    <zorder>label_51</zorder>
    <zorder>X_6</zorder>
    <zorder>X_7</zorder>
    <zorder>get_xyz_4</zorder>
    <zorder>label_52</zorder>
    <zorder>label_83</zorder>
    <zorder>rezero_2</zorder>
    <zorder>goto_target_2</zorder>
    <zorder>label_85</zorder>
    <zorder>goto_xyz_2</zorder>
    <zorder>rezero</zorder>
    <zorder>goto_xyz</zorder>
    <zorder>label_63</zorder>
    <zorder>label_62</zorder>
    <zorder>get_xyz_3</zorder>
    <zorder>Z</zorder>
    <zorder>X_5</zorder>
    <zorder>get_xyz</zorder>
    <zorder>Z_3</zorder>
    <zorder>Y</zorder>
    <zorder>X</zorder>
    <zorder>Y_2</zorder>
    <zorder>X_4</zorder>
   </widget>
   <widget class="QGroupBox" name="groupBox_script_3">
    <property name="geometry">
     <rect>
      <x>410</x>
      <y>280</y>
      <width>391</width>
      <height>281</height>
     </rect>
    </property>
    <property name="font">
     <font>
      <family>Arial</family>
      <pointsize>10</pointsize>
     </font>
    </property>
    <property name="title">
     <string/>
    </property>
    <property name="alignment">
     <set>Qt::AlignCenter</set>
    </property>
    <widget class="QLineEdit" name="X_2">
     <property name="geometry">
      <rect>
       <x>30</x>
       <y>30</y>
       <width>71</width>
       <height>21</height>
      </rect>
     </property>
     <property name="font">
      <font>
       <family>Arial</family>
       <pointsize>10</pointsize>
      </font>
     </property>
    </widget>
    <widget class="QLabel" name="label_59">
     <property name="geometry">
      <rect>
       <x>10</x>
       <y>80</y>
       <width>31</width>
       <height>21</height>
      </rect>
     </property>
     <property name="font">
      <font>
       <family>Arial</family>
       <pointsize>10</pointsize>
       <weight>75</weight>
       <bold>true</bold>
      </font>
     </property>
     <property name="text">
      <string>Z</string>
     </property>
    </widget>
    <widget class="QPushButton" name="goto_xz">
     <property name="geometry">
      <rect>
       <x>10</x>
       <y>180</y>
       <width>91</width>
       <height>31</height>
      </rect>
     </property>
     <property name="font">
      <font>
       <family>Arial</family>
       <pointsize>9</pointsize>
      </font>
     </property>
     <property name="text">
      <string>GotoXZ</string>
     </property>
    </widget>
    <widget class="QPushButton" name="recenter">
     <property name="geometry">
      <rect>
       <x>10</x>
       <y>220</y>
       <width>91</width>
       <height>31</height>
      </rect>
     </property>
     <property name="text">
      <string>Recenter</string>
     </property>
    </widget>
    <widget class="QLineEdit" name="Z_2">
     <property name="geometry">
      <rect>
       <x>30</x>
       <y>80</y>
       <width>71</width>
       <height>21</height>
      </rect>
     </property>
     <property name="font">
      <font>
       <family>Arial</family>
       <pointsize>10</pointsize>
      </font>
     </property>
    </widget>
    <widget class="QPushButton" name="get_xz">
     <property name="geometry">
      <rect>
       <x>10</x>
       <y>140</y>
       <width>91</width>
       <height>31</height>
      </rect>
     </property>
     <property name="font">
      <font>
       <family>Arial</family>
       <pointsize>9</pointsize>
      </font>
     </property>
     <property name="text">
      <string>GetXZ</string>
     </property>
    </widget>
    <widget class="QLabel" name="label_55">
     <property name="geometry">
      <rect>
       <x>10</x>
       <y>30</y>
       <width>31</width>
       <height>21</height>
      </rect>
     </property>
     <property name="font">
      <font>
       <family>Arial</family>
       <pointsize>10</pointsize>
       <weight>75</weight>
       <bold>true</bold>
      </font>
     </property>
     <property name="text">
      <string>X</string>
     </property>
    </widget>
    <widget class="QLabel" name="label_75">
     <property name="geometry">
      <rect>
       <x>40</x>
       <y>0</y>
       <width>51</width>
       <height>21</height>
      </rect>
     </property>
     <property name="font">
      <font>
       <family>Arial</family>
       <pointsize>10</pointsize>
       <weight>75</weight>
       <bold>true</bold>
      </font>
     </property>
     <property name="text">
      <string>Micro</string>
     </property>
    </widget>
    <widget class="QLabel" name="X_3">
     <property name="geometry">
      <rect>
       <x>160</x>
       <y>30</y>
       <width>51</width>
       <height>21</height>
      </rect>
     </property>
     <property name="text">
      <string>720</string>
     </property>
    </widget>
    <widget class="QLabel" name="Y_3">
     <property name="geometry">
      <rect>
       <x>160</x>
       <y>80</y>
       <width>51</width>
       <height>21</height>
      </rect>
     </property>
     <property name="text">
      <string>540</string>
     </property>
    </widget>
    <widget class="QPushButton" name="calibrate">
     <property name="geometry">
      <rect>
       <x>120</x>
       <y>140</y>
       <width>91</width>
       <height>31</height>
      </rect>
     </property>
     <property name="font">
      <font>
       <family>Arial</family>
       <pointsize>9</pointsize>
      </font>
     </property>
     <property name="text">
      <string>Calibrate</string>
     </property>
    </widget>
    <widget class="QLabel" name="label_60">
     <property name="geometry">
      <rect>
       <x>120</x>
       <y>80</y>
       <width>31</width>
       <height>21</height>
      </rect>
     </property>
     <property name="font">
      <font>
       <family>Arial</family>
       <pointsize>10</pointsize>
       <weight>75</weight>
       <bold>true</bold>
      </font>
     </property>
     <property name="text">
      <string>Y</string>
     </property>
    </widget>
    <widget class="QLabel" name="label_61">
     <property name="geometry">
      <rect>
       <x>120</x>
       <y>30</y>
       <width>31</width>
       <height>21</height>
      </rect>
     </property>
     <property name="font">
      <font>
       <family>Arial</family>
       <pointsize>10</pointsize>
       <weight>75</weight>
       <bold>true</bold>
      </font>
     </property>
     <property name="text">
      <string>X</string>
     </property>
    </widget>
    <widget class="QLabel" name="label_76">
     <property name="geometry">
      <rect>
       <x>150</x>
       <y>0</y>
       <width>51</width>
       <height>21</height>
      </rect>
     </property>
     <property name="font">
      <font>
       <family>Arial</family>
       <pointsize>10</pointsize>
       <weight>75</weight>
       <bold>true</bold>
      </font>
     </property>
     <property name="text">
      <string>Tip</string>
     </property>
    </widget>
    <widget class="QLabel" name="label_72">
     <property name="geometry">
      <rect>
       <x>310</x>
       <y>80</y>
       <width>16</width>
       <height>21</height>
      </rect>
     </property>
     <property name="font">
      <font>
       <family>Arial</family>
       <pointsize>10</pointsize>
       <weight>75</weight>
       <bold>true</bold>
      </font>
     </property>
     <property name="text">
      <string>Y</string>
     </property>
    </widget>
    <widget class="QLabel" name="x_p2">
     <property name="geometry">
      <rect>
       <x>260</x>
       <y>80</y>
       <width>51</width>
       <height>21</height>
      </rect>
     </property>
     <property name="text">
      <string>1</string>
     </property>
    </widget>
    <widget class="QLabel" name="degree">
     <property name="geometry">
      <rect>
       <x>310</x>
       <y>110</y>
       <width>51</width>
       <height>21</height>
      </rect>
     </property>
     <property name="text">
      <string>0</string>
     </property>
     <property name="alignment">
      <set>Qt::AlignCenter</set>
     </property>
    </widget>
    <widget class="QLabel" name="y_p2">
     <property name="geometry">
      <rect>
       <x>340</x>
       <y>80</y>
       <width>51</width>
       <height>21</height>
      </rect>
     </property>
     <property name="text">
      <string>0</string>
     </property>
    </widget>
    <widget class="QPushButton" name="point_1">
     <property name="geometry">
      <rect>
       <x>230</x>
       <y>140</y>
       <width>91</width>
       <height>31</height>
      </rect>
     </property>
     <property name="font">
      <font>
       <family>Arial</family>
       <pointsize>9</pointsize>
      </font>
     </property>
     <property name="text">
      <string>PointL</string>
     </property>
    </widget>
    <widget class="QLabel" name="label_70">
     <property name="geometry">
      <rect>
       <x>310</x>
       <y>30</y>
       <width>20</width>
       <height>21</height>
      </rect>
     </property>
     <property name="font">
      <font>
       <family>Arial</family>
       <pointsize>10</pointsize>
       <weight>75</weight>
       <bold>true</bold>
      </font>
     </property>
     <property name="text">
      <string>Y</string>
     </property>
    </widget>
    <widget class="QLabel" name="label_69">
     <property name="geometry">
      <rect>
       <x>230</x>
       <y>30</y>
       <width>16</width>
       <height>21</height>
      </rect>
     </property>
     <property name="font">
      <font>
       <family>Arial</family>
       <pointsize>10</pointsize>
       <weight>75</weight>
       <bold>true</bold>
      </font>
     </property>
     <property name="text">
      <string>X</string>
     </property>
    </widget>
    <widget class="QLabel" name="label_14">
     <property name="geometry">
      <rect>
       <x>230</x>
       <y>110</y>
       <width>81</width>
       <height>21</height>
      </rect>
     </property>
     <property name="font">
      <font>
       <family>Arial</family>
       <pointsize>10</pointsize>
       <weight>75</weight>
       <bold>true</bold>
      </font>
     </property>
     <property name="text">
      <string>Rotation:</string>
     </property>
    </widget>
    <widget class="QLabel" name="y_p1">
     <property name="geometry">
      <rect>
       <x>340</x>
       <y>30</y>
       <width>51</width>
       <height>21</height>
      </rect>
     </property>
     <property name="text">
      <string>0</string>
     </property>
    </widget>
    <widget class="QLabel" name="x_p1">
     <property name="geometry">
      <rect>
       <x>260</x>
       <y>30</y>
       <width>51</width>
       <height>21</height>
      </rect>
     </property>
     <property name="text">
      <string>0</string>
     </property>
    </widget>
    <widget class="QLabel" name="label_71">
     <property name="geometry">
      <rect>
       <x>230</x>
       <y>80</y>
       <width>16</width>
       <height>21</height>
      </rect>
     </property>
     <property name="font">
      <font>
       <family>Arial</family>
       <pointsize>10</pointsize>
       <weight>75</weight>
       <bold>true</bold>
      </font>
     </property>
     <property name="text">
      <string>X</string>
     </property>
    </widget>
    <widget class="QLabel" name="X_10">
     <property name="geometry">
      <rect>
       <x>360</x>
       <y>110</y>
       <width>31</width>
       <height>21</height>
      </rect>
     </property>
     <property name="text">
      <string>deg</string>
     </property>
     <property name="alignment">
      <set>Qt::AlignCenter</set>
     </property>
    </widget>
    <widget class="QPushButton" name="point_2">
     <property name="geometry">
      <rect>
       <x>230</x>
       <y>180</y>
       <width>91</width>
       <height>31</height>
      </rect>
     </property>
     <property name="font">
      <font>
       <family>Arial</family>
       <pointsize>9</pointsize>
      </font>
     </property>
     <property name="text">
      <string>PointR</string>
     </property>
    </widget>
    <widget class="QPushButton" name="zero_deg">
     <property name="geometry">
      <rect>
       <x>230</x>
       <y>220</y>
       <width>91</width>
       <height>31</height>
      </rect>
     </property>
     <property name="font">
      <font>
       <family>Arial</family>
       <pointsize>9</pointsize>
      </font>
     </property>
     <property name="text">
      <string>Zero</string>
     </property>
    </widget>
    <widget class="QLabel" name="label_77">
     <property name="geometry">
      <rect>
       <x>250</x>
       <y>0</y>
       <width>51</width>
       <height>21</height>
      </rect>
     </property>
     <property name="font">
      <font>
       <family>Arial</family>
       <pointsize>10</pointsize>
       <weight>75</weight>
       <bold>true</bold>
      </font>
     </property>
     <property name="text">
      <string>Angle</string>
     </property>
    </widget>
    <zorder>label_59</zorder>
    <zorder>goto_xz</zorder>
    <zorder>recenter</zorder>
    <zorder>Z_2</zorder>
    <zorder>get_xz</zorder>
    <zorder>label_55</zorder>
    <zorder>label_75</zorder>
    <zorder>X_2</zorder>
    <zorder>X_3</zorder>
    <zorder>Y_3</zorder>
    <zorder>calibrate</zorder>
    <zorder>label_60</zorder>
    <zorder>label_61</zorder>
    <zorder>label_76</zorder>
    <zorder>label_72</zorder>
    <zorder>x_p2</zorder>
    <zorder>degree</zorder>
    <zorder>y_p2</zorder>
    <zorder>point_1</zorder>
    <zorder>label_70</zorder>
    <zorder>label_69</zorder>
    <zorder>label_14</zorder>
    <zorder>y_p1</zorder>
    <zorder>x_p1</zorder>
    <zorder>label_71</zorder>
    <zorder>X_10</zorder>
    <zorder>point_2</zorder>
    <zorder>zero_deg</zorder>
    <zorder>label_77</zorder>
   </widget>
  </widget>
 </widget>
 <resources/>
 <connections/>
</ui>
