# Supplementary material for: Fully automatic transfer and measurement system for structural superlubric materials
Source: Nat Commun. 2023 Oct 10;14:6323. doi: 10.1038/s41467-023-41859-6 (PMC10564961; doi:10.1038/s41467-023-41859-6)
Supplement: Supplementary file 9 — Supplementary Software 1 [file 41467_2023_41859_MOESM9_ESM.zip › Supplementary Software/AutoTransfer/gui/old/demo_mini.py]

# -*- coding: utf-8 -*-

# Form implementation generated from reading ui file 'demo_mini_new.ui'
#
# Created by: PyQt5 UI code generator 5.15.4
#
# WARNING: Any manual changes made to this file will be lost when pyuic5 is
# run again.  Do not edit this file unless you know what you are doing.


from PyQt5 import QtCore, QtGui, QtWidgets

def loc(num):
    file1 = open("xyz/xyz" + str(num) + ".txt", 'r', encoding="utf-8")
    content1 = file1.read()
    file1.close()
    return content1

class Ui_MainWindow(object):
    def setupUi(self, MainWindow):
        MainWindow.setObjectName("MainWindow")
        MainWindow.resize(888, 753)
        self.centralwidget = QtWidgets.QWidget(MainWindow)
        self.centralwidget.setObjectName("centralwidget")
        self.groupBox_connect = QtWidgets.QGroupBox(self.centralwidget)
        self.groupBox_connect.setGeometry(QtCore.QRect(0, 10, 131, 111))
        font = QtGui.QFont()
        font.setFamily("Arial")
        font.setPointSize(10)
        self.groupBox_connect.setFont(font)
        self.groupBox_connect.setTitle("")
        self.groupBox_connect.setAlignment(QtCore.Qt.AlignCenter)
        self.groupBox_connect.setObjectName("groupBox_connect")
        self.ports = QtWidgets.QComboBox(self.groupBox_connect)
        self.ports.setGeometry(QtCore.QRect(10, 0, 111, 21))
        font = QtGui.QFont()
        font.setFamily("Arial")
        font.setPointSize(9)
        self.ports.setFont(font)
        self.ports.setObjectName("ports")
        self.connect_force = QtWidgets.QPushButton(self.groupBox_connect)
        self.connect_force.setGeometry(QtCore.QRect(70, 30, 51, 31))
        font = QtGui.QFont()
        font.setFamily("Arial")
        font.setPointSize(9)
        self.connect_force.setFont(font)
        self.connect_force.setObjectName("connect_force")
        self.connect_macro = QtWidgets.QPushButton(self.groupBox_connect)
        self.connect_macro.setGeometry(QtCore.QRect(10, 70, 51, 31))
        font = QtGui.QFont()
        font.setFamily("Arial")
        font.setPointSize(9)
        self.connect_macro.setFont(font)
        self.connect_macro.setObjectName("connect_macro")
        self.connect_micro = QtWidgets.QPushButton(self.groupBox_connect)
        self.connect_micro.setGeometry(QtCore.QRect(10, 30, 51, 31))
        font = QtGui.QFont()
        font.setFamily("Arial")
        font.setPointSize(9)
        self.connect_micro.setFont(font)
        self.connect_micro.setObjectName("connect_micro")
        self.connect_clean = QtWidgets.QPushButton(self.groupBox_connect)
        self.connect_clean.setGeometry(QtCore.QRect(70, 70, 51, 31))
        font = QtGui.QFont()
        font.setFamily("Arial")
        font.setPointSize(9)
        self.connect_clean.setFont(font)
        self.connect_clean.setObjectName("connect_clean")
        self.terminal = QtWidgets.QTextBrowser(self.centralwidget)
        self.terminal.setGeometry(QtCore.QRect(140, 10, 281, 181))
        font = QtGui.QFont()
        font.setFamily("Arial")
        self.terminal.setFont(font)
        self.terminal.setObjectName("terminal")
        self.groupBox_img = QtWidgets.QGroupBox(self.centralwidget)
        self.groupBox_img.setGeometry(QtCore.QRect(0, 120, 131, 131))
        font = QtGui.QFont()
        font.setFamily("Arial")
        font.setPointSize(10)
        self.groupBox_img.setFont(font)
        self.groupBox_img.setTitle("")
        self.groupBox_img.setAlignment(QtCore.Qt.AlignCenter)
        self.groupBox_img.setObjectName("groupBox_img")
        self.img_viewer = QtWidgets.QLabel(self.groupBox_img)
        self.img_viewer.setGeometry(QtCore.QRect(10, 10, 111, 111))
        self.img_viewer.setText("")
        self.img_viewer.setScaledContents(True)
        self.img_viewer.setObjectName("img_viewer")
        self.groupBox_auto = QtWidgets.QTabWidget(self.centralwidget)
        self.groupBox_auto.setEnabled(True)
        self.groupBox_auto.setGeometry(QtCore.QRect(430, 260, 441, 481))
        font = QtGui.QFont()
        font.setFamily("Arial")
        font.setPointSize(10)
        self.groupBox_auto.setFont(font)
        self.groupBox_auto.setFocusPolicy(QtCore.Qt.TabFocus)
        self.groupBox_auto.setObjectName("groupBox_auto")
        self.tab = QtWidgets.QWidget()
        self.tab.setObjectName("tab")
        self.openfile = QtWidgets.QPushButton(self.tab)
        self.openfile.setGeometry(QtCore.QRect(20, 20, 131, 31))
        font = QtGui.QFont()
        font.setFamily("Arial")
        font.setPointSize(9)
        self.openfile.setFont(font)
        self.openfile.setObjectName("openfile")
        self.startfile = QtWidgets.QPushButton(self.tab)
        self.startfile.setGeometry(QtCore.QRect(20, 90, 131, 31))
        font = QtGui.QFont()
        font.setFamily("Arial")
        font.setPointSize(9)
        self.startfile.setFont(font)
        self.startfile.setObjectName("startfile")
        self.label_72 = QtWidgets.QLabel(self.tab)
        self.label_72.setGeometry(QtCore.QRect(220, 80, 31, 21))
        font = QtGui.QFont()
        font.setFamily("Arial")
        font.setPointSize(10)
        font.setBold(True)
        font.setWeight(75)
        self.label_72.setFont(font)
        self.label_72.setObjectName("label_72")
        self.y_p2 = QtWidgets.QLabel(self.tab)
        self.y_p2.setGeometry(QtCore.QRect(255, 80, 161, 21))
        self.y_p2.setObjectName("y_p2")
        self.zero_deg = QtWidgets.QPushButton(self.tab)
        self.zero_deg.setGeometry(QtCore.QRect(215, 170, 101, 31))
        font = QtGui.QFont()
        font.setFamily("Arial")
        font.setPointSize(9)
        self.zero_deg.setFont(font)
        self.zero_deg.setObjectName("zero_deg")
        self.x_p1 = QtWidgets.QLabel(self.tab)
        self.x_p1.setGeometry(QtCore.QRect(255, 20, 161, 21))
        self.x_p1.setObjectName("x_p1")
        self.degree = QtWidgets.QLabel(self.tab)
        self.degree.setGeometry(QtCore.QRect(215, 150, 161, 21))
        self.degree.setAlignment(QtCore.Qt.AlignCenter)
        self.degree.setObjectName("degree")
        self.point_1 = QtWidgets.QPushButton(self.tab)
        self.point_1.setGeometry(QtCore.QRect(215, 100, 101, 31))
        font = QtGui.QFont()
        font.setFamily("Arial")
        font.setPointSize(9)
        self.point_1.setFont(font)
        self.point_1.setObjectName("point_1")
        self.x_p2 = QtWidgets.QLabel(self.tab)
        self.x_p2.setGeometry(QtCore.QRect(255, 60, 161, 21))
        self.x_p2.setObjectName("x_p2")
        self.X_10 = QtWidgets.QLabel(self.tab)
        self.X_10.setGeometry(QtCore.QRect(395, 150, 31, 21))
        self.X_10.setAlignment(QtCore.Qt.AlignCenter)
        self.X_10.setObjectName("X_10")
        self.point_2 = QtWidgets.QPushButton(self.tab)
        self.point_2.setGeometry(QtCore.QRect(335, 100, 101, 31))
        font = QtGui.QFont()
        font.setFamily("Arial")
        font.setPointSize(9)
        self.point_2.setFont(font)
        self.point_2.setObjectName("point_2")
        self.y_p1 = QtWidgets.QLabel(self.tab)
        self.y_p1.setGeometry(QtCore.QRect(255, 40, 161, 21))
        self.y_p1.setObjectName("y_p1")
        self.label_14 = QtWidgets.QLabel(self.tab)
        self.label_14.setGeometry(QtCore.QRect(220, 130, 81, 21))
        font = QtGui.QFont()
        font.setFamily("Arial")
        font.setPointSize(10)
        font.setBold(True)
        font.setWeight(75)
        self.label_14.setFont(font)
        self.label_14.setObjectName("label_14")
        self.label_70 = QtWidgets.QLabel(self.tab)
        self.label_70.setGeometry(QtCore.QRect(220, 40, 31, 21))
        font = QtGui.QFont()
        font.setFamily("Arial")
        font.setPointSize(10)
        font.setBold(True)
        font.setWeight(75)
        self.label_70.setFont(font)
        self.label_70.setObjectName("label_70")
        self.label_71 = QtWidgets.QLabel(self.tab)
        self.label_71.setGeometry(QtCore.QRect(220, 60, 31, 21))
        font = QtGui.QFont()
        font.setFamily("Arial")
        font.setPointSize(10)
        font.setBold(True)
        font.setWeight(75)
        self.label_71.setFont(font)
        self.label_71.setObjectName("label_71")
        self.label_69 = QtWidgets.QLabel(self.tab)
        self.label_69.setGeometry(QtCore.QRect(220, 20, 31, 21))
        font = QtGui.QFont()
        font.setFamily("Arial")
        font.setPointSize(10)
        font.setBold(True)
        font.setWeight(75)
        self.label_69.setFont(font)
        self.label_69.setObjectName("label_69")
        self.get_mark3 = QtWidgets.QPushButton(self.tab)
        self.get_mark3.setGeometry(QtCore.QRect(240, 420, 81, 31))
        font = QtGui.QFont()
        font.setFamily("Arial")
        font.setPointSize(9)
        self.get_mark3.setFont(font)
        self.get_mark3.setObjectName("get_mark3")
        self.mark3 = QtWidgets.QPushButton(self.tab)
        self.mark3.setGeometry(QtCore.QRect(240, 350, 71, 71))
        self.mark3.setText("")
        icon = QtGui.QIcon()
        icon.addPixmap(QtGui.QPixmap("./vision/templates/1.jpg"), QtGui.QIcon.Normal, QtGui.QIcon.Off)
        self.mark3.setIcon(icon)
        self.mark3.setIconSize(QtCore.QSize(70, 70))
        self.mark3.setObjectName("mark3")
        self.mark4 = QtWidgets.QPushButton(self.tab)
        self.mark4.setGeometry(QtCore.QRect(10, 350, 71, 71))
        self.mark4.setText("")
        icon1 = QtGui.QIcon()
        icon1.addPixmap(QtGui.QPixmap("./vision/templates/2.jpg"), QtGui.QIcon.Normal, QtGui.QIcon.Off)
        self.mark4.setIcon(icon1)
        self.mark4.setIconSize(QtCore.QSize(70, 70))
        self.mark4.setObjectName("mark4")
        self.goto_mark_1 = QtWidgets.QPushButton(self.tab)
        self.goto_mark_1.setGeometry(QtCore.QRect(100, 320, 101, 31))
        font = QtGui.QFont()
        font.setFamily("Arial")
        font.setPointSize(9)
        self.goto_mark_1.setFont(font)
        self.goto_mark_1.setObjectName("goto_mark_1")
        self.label_76 = QtWidgets.QLabel(self.tab)
        self.label_76.setGeometry(QtCore.QRect(100, 250, 21, 21))
        font = QtGui.QFont()
        font.setFamily("Arial")
        font.setPointSize(10)
        font.setBold(True)
        font.setWeight(75)
        self.label_76.setFont(font)
        self.label_76.setObjectName("label_76")
        self.mark3_x = QtWidgets.QLineEdit(self.tab)
        self.mark3_x.setGeometry(QtCore.QRect(350, 350, 81, 20))
        font = QtGui.QFont()
        font.setFamily("Arial")
        font.setPointSize(10)
        self.mark3_x.setFont(font)
        self.mark3_x.setObjectName("mark3_x")
        self.label_86 = QtWidgets.QLabel(self.tab)
        self.label_86.setGeometry(QtCore.QRect(100, 370, 31, 21))
        font = QtGui.QFont()
        font.setFamily("Arial")
        font.setPointSize(10)
        font.setBold(True)
        font.setWeight(75)
        self.label_86.setFont(font)
        self.label_86.setObjectName("label_86")
        self.mark4_x = QtWidgets.QLineEdit(self.tab)
        self.mark4_x.setGeometry(QtCore.QRect(120, 350, 81, 20))
        font = QtGui.QFont()
        font.setFamily("Arial")
        font.setPointSize(10)
        self.mark4_x.setFont(font)
        self.mark4_x.setObjectName("mark4_x")
        self.mark2 = QtWidgets.QPushButton(self.tab)
        self.mark2.setGeometry(QtCore.QRect(240, 250, 71, 71))
        self.mark2.setText("")
        icon2 = QtGui.QIcon()
        icon2.addPixmap(QtGui.QPixmap("./vision/templates/3.jpg"), QtGui.QIcon.Normal, QtGui.QIcon.Off)
        self.mark2.setIcon(icon2)
        self.mark2.setIconSize(QtCore.QSize(70, 70))
        self.mark2.setObjectName("mark2")
        self.mark3_z = QtWidgets.QLineEdit(self.tab)
        self.mark3_z.setGeometry(QtCore.QRect(350, 390, 81, 20))
        font = QtGui.QFont()
        font.setFamily("Arial")
        font.setPointSize(10)
        self.mark3_z.setFont(font)
        self.mark3_z.setObjectName("mark3_z")
        self.mark2_y = QtWidgets.QLineEdit(self.tab)
        self.mark2_y.setGeometry(QtCore.QRect(350, 270, 81, 20))
        font = QtGui.QFont()
        font.setFamily("Arial")
        font.setPointSize(10)
        self.mark2_y.setFont(font)
        self.mark2_y.setObjectName("mark2_y")
        self.get_mark2 = QtWidgets.QPushButton(self.tab)
        self.get_mark2.setGeometry(QtCore.QRect(240, 320, 81, 31))
        font = QtGui.QFont()
        font.setFamily("Arial")
        font.setPointSize(9)
        self.get_mark2.setFont(font)
        self.get_mark2.setObjectName("get_mark2")
        self.label_75 = QtWidgets.QLabel(self.tab)
        self.label_75.setGeometry(QtCore.QRect(100, 270, 31, 21))
        font = QtGui.QFont()
        font.setFamily("Arial")
        font.setPointSize(10)
        font.setBold(True)
        font.setWeight(75)
        self.label_75.setFont(font)
        self.label_75.setObjectName("label_75")
        self.goto_mark_4 = QtWidgets.QPushButton(self.tab)
        self.goto_mark_4.setGeometry(QtCore.QRect(100, 420, 101, 31))
        font = QtGui.QFont()
        font.setFamily("Arial")
        font.setPointSize(9)
        self.goto_mark_4.setFont(font)
        self.goto_mark_4.setObjectName("goto_mark_4")
        self.mark1_z = QtWidgets.QLineEdit(self.tab)
        self.mark1_z.setGeometry(QtCore.QRect(120, 290, 81, 20))
        font = QtGui.QFont()
        font.setFamily("Arial")
        font.setPointSize(10)
        self.mark1_z.setFont(font)
        self.mark1_z.setObjectName("mark1_z")
        self.mark1_y = QtWidgets.QLineEdit(self.tab)
        self.mark1_y.setGeometry(QtCore.QRect(120, 270, 81, 20))
        font = QtGui.QFont()
        font.setFamily("Arial")
        font.setPointSize(10)
        self.mark1_y.setFont(font)
        self.mark1_y.setObjectName("mark1_y")
        self.mark3_y = QtWidgets.QLineEdit(self.tab)
        self.mark3_y.setGeometry(QtCore.QRect(350, 370, 81, 20))
        font = QtGui.QFont()
        font.setFamily("Arial")
        font.setPointSize(10)
        self.mark3_y.setFont(font)
        self.mark3_y.setObjectName("mark3_y")
        self.label_78 = QtWidgets.QLabel(self.tab)
        self.label_78.setGeometry(QtCore.QRect(330, 290, 31, 21))
        font = QtGui.QFont()
        font.setFamily("Arial")
        font.setPointSize(10)
        font.setBold(True)
        font.setWeight(75)
        self.label_78.setFont(font)
        self.label_78.setObjectName("label_78")
        self.label_87 = QtWidgets.QLabel(self.tab)
        self.label_87.setGeometry(QtCore.QRect(100, 390, 31, 21))
        font = QtGui.QFont()
        font.setFamily("Arial")
        font.setPointSize(10)
        font.setBold(True)
        font.setWeight(75)
        self.label_87.setFont(font)
        self.label_87.setObjectName("label_87")
        self.mark1 = QtWidgets.QPushButton(self.tab)
        self.mark1.setGeometry(QtCore.QRect(10, 250, 71, 71))
        self.mark1.setText("")
        icon3 = QtGui.QIcon()
        icon3.addPixmap(QtGui.QPixmap("./vision/templates/4.jpg"), QtGui.QIcon.Normal, QtGui.QIcon.Off)
        self.mark1.setIcon(icon3)
        self.mark1.setIconSize(QtCore.QSize(70, 70))
        self.mark1.setObjectName("mark1")
        self.mark4_z = QtWidgets.QLineEdit(self.tab)
        self.mark4_z.setGeometry(QtCore.QRect(120, 390, 81, 20))
        font = QtGui.QFont()
        font.setFamily("Arial")
        font.setPointSize(10)
        self.mark4_z.setFont(font)
        self.mark4_z.setObjectName("mark4_z")
        self.goto_mark_2 = QtWidgets.QPushButton(self.tab)
        self.goto_mark_2.setGeometry(QtCore.QRect(330, 320, 101, 31))
        font = QtGui.QFont()
        font.setFamily("Arial")
        font.setPointSize(9)
        self.goto_mark_2.setFont(font)
        self.goto_mark_2.setObjectName("goto_mark_2")
        self.mark1_x = QtWidgets.QLineEdit(self.tab)
        self.mark1_x.setGeometry(QtCore.QRect(120, 250, 81, 20))
        font = QtGui.QFont()
        font.setFamily("Arial")
        font.setPointSize(10)
        self.mark1_x.setFont(font)
        self.mark1_x.setObjectName("mark1_x")
        self.get_mark1 = QtWidgets.QPushButton(self.tab)
        self.get_mark1.setGeometry(QtCore.QRect(10, 320, 81, 31))
        font = QtGui.QFont()
        font.setFamily("Arial")
        font.setPointSize(9)
        self.get_mark1.setFont(font)
        self.get_mark1.setObjectName("get_mark1")
        self.label_77 = QtWidgets.QLabel(self.tab)
        self.label_77.setGeometry(QtCore.QRect(330, 270, 31, 21))
        font = QtGui.QFont()
        font.setFamily("Arial")
        font.setPointSize(10)
        font.setBold(True)
        font.setWeight(75)
        self.label_77.setFont(font)
        self.label_77.setObjectName("label_77")
        self.mark2_z = QtWidgets.QLineEdit(self.tab)
        self.mark2_z.setGeometry(QtCore.QRect(350, 290, 81, 20))
        font = QtGui.QFont()
        font.setFamily("Arial")
        font.setPointSize(10)
        self.mark2_z.setFont(font)
        self.mark2_z.setObjectName("mark2_z")
        self.label_88 = QtWidgets.QLabel(self.tab)
        self.label_88.setGeometry(QtCore.QRect(100, 350, 21, 21))
        font = QtGui.QFont()
        font.setFamily("Arial")
        font.setPointSize(10)
        font.setBold(True)
        font.setWeight(75)
        self.label_88.setFont(font)
        self.label_88.setObjectName("label_88")
        self.goto_mark_3 = QtWidgets.QPushButton(self.tab)
        self.goto_mark_3.setGeometry(QtCore.QRect(330, 420, 101, 31))
        font = QtGui.QFont()
        font.setFamily("Arial")
        font.setPointSize(9)
        self.goto_mark_3.setFont(font)
        self.goto_mark_3.setObjectName("goto_mark_3")
        self.mark2_x = QtWidgets.QLineEdit(self.tab)
        self.mark2_x.setGeometry(QtCore.QRect(350, 250, 81, 20))
        font = QtGui.QFont()
        font.setFamily("Arial")
        font.setPointSize(10)
        self.mark2_x.setFont(font)
        self.mark2_x.setObjectName("mark2_x")
        self.label_82 = QtWidgets.QLabel(self.tab)
        self.label_82.setGeometry(QtCore.QRect(330, 350, 21, 21))
        font = QtGui.QFont()
        font.setFamily("Arial")
        font.setPointSize(10)
        font.setBold(True)
        font.setWeight(75)
        self.label_82.setFont(font)
        self.label_82.setObjectName("label_82")
        self.label_74 = QtWidgets.QLabel(self.tab)
        self.label_74.setGeometry(QtCore.QRect(100, 290, 31, 21))
        font = QtGui.QFont()
        font.setFamily("Arial")
        font.setPointSize(10)
        font.setBold(True)
        font.setWeight(75)
        self.label_74.setFont(font)
        self.label_74.setObjectName("label_74")
        self.get_mark4 = QtWidgets.QPushButton(self.tab)
        self.get_mark4.setGeometry(QtCore.QRect(10, 420, 81, 31))
        font = QtGui.QFont()
        font.setFamily("Arial")
        font.setPointSize(9)
        self.get_mark4.setFont(font)
        self.get_mark4.setObjectName("get_mark4")
        self.label_81 = QtWidgets.QLabel(self.tab)
        self.label_81.setGeometry(QtCore.QRect(330, 390, 31, 21))
        font = QtGui.QFont()
        font.setFamily("Arial")
        font.setPointSize(10)
        font.setBold(True)
        font.setWeight(75)
        self.label_81.setFont(font)
        self.label_81.setObjectName("label_81")
        self.mark4_y = QtWidgets.QLineEdit(self.tab)
        self.mark4_y.setGeometry(QtCore.QRect(120, 370, 81, 20))
        font = QtGui.QFont()
        font.setFamily("Arial")
        font.setPointSize(10)
        self.mark4_y.setFont(font)
        self.mark4_y.setObjectName("mark4_y")
        self.label_80 = QtWidgets.QLabel(self.tab)
        self.label_80.setGeometry(QtCore.QRect(330, 370, 31, 21))
        font = QtGui.QFont()
        font.setFamily("Arial")
        font.setPointSize(10)
        font.setBold(True)
        font.setWeight(75)
        self.label_80.setFont(font)
        self.label_80.setObjectName("label_80")
        self.label_79 = QtWidgets.QLabel(self.tab)
        self.label_79.setGeometry(QtCore.QRect(330, 250, 21, 21))
        font = QtGui.QFont()
        font.setFamily("Arial")
        font.setPointSize(10)
        font.setBold(True)
        font.setWeight(75)
        self.label_79.setFont(font)
        self.label_79.setObjectName("label_79")
        self.markstart = QtWidgets.QPushButton(self.tab)
        self.markstart.setGeometry(QtCore.QRect(20, 160, 131, 31))
        font = QtGui.QFont()
        font.setFamily("Arial")
        font.setPointSize(9)
        self.markstart.setFont(font)
        self.markstart.setObjectName("markstart")
        self.label_131 = QtWidgets.QLabel(self.tab)
        self.label_131.setGeometry(QtCore.QRect(300, 0, 51, 21))
        font = QtGui.QFont()
        font.setFamily("Arial")
        font.setPointSize(10)
        font.setBold(True)
        font.setWeight(75)
        self.label_131.setFont(font)
        self.label_131.setObjectName("label_131")
        self.label_133 = QtWidgets.QLabel(self.tab)
        self.label_133.setGeometry(QtCore.QRect(200, 220, 51, 21))
        font = QtGui.QFont()
        font.setFamily("Arial")
        font.setPointSize(10)
        font.setBold(True)
        font.setWeight(75)
        self.label_133.setFont(font)
        self.label_133.setObjectName("label_133")
        self.groupBox_auto.addTab(self.tab, "")
        self.array = QtWidgets.QWidget()
        self.array.setObjectName("array")
        self.array_gap_tar = QtWidgets.QLineEdit(self.array)
        self.array_gap_tar.setGeometry(QtCore.QRect(130, 110, 61, 21))
        font = QtGui.QFont()
        font.setFamily("Arial")
        font.setPointSize(9)
        self.array_gap_tar.setFont(font)
        self.array_gap_tar.setObjectName("array_gap_tar")
        self.label_5 = QtWidgets.QLabel(self.array)
        self.label_5.setGeometry(QtCore.QRect(10, 30, 111, 21))
        self.label_5.setObjectName("label_5")
        self.array_cols_tar = QtWidgets.QSpinBox(self.array)
        self.array_cols_tar.setGeometry(QtCore.QRect(130, 70, 61, 21))
        font = QtGui.QFont()
        font.setFamily("Arial")
        font.setPointSize(9)
        self.array_cols_tar.setFont(font)
        self.array_cols_tar.setMinimum(1)
        self.array_cols_tar.setObjectName("array_cols_tar")
        self.label_8 = QtWidgets.QLabel(self.array)
        self.label_8.setGeometry(QtCore.QRect(10, 110, 111, 21))
        self.label_8.setObjectName("label_8")
        self.label_7 = QtWidgets.QLabel(self.array)
        self.label_7.setGeometry(QtCore.QRect(140, 130, 41, 21))
        self.label_7.setObjectName("label_7")
        self.label_6 = QtWidgets.QLabel(self.array)
        self.label_6.setGeometry(QtCore.QRect(10, 70, 121, 21))
        self.label_6.setObjectName("label_6")
        self.array_rows_tar = QtWidgets.QSpinBox(self.array)
        self.array_rows_tar.setGeometry(QtCore.QRect(130, 30, 61, 21))
        font = QtGui.QFont()
        font.setFamily("Arial")
        font.setPointSize(9)
        self.array_rows_tar.setFont(font)
        self.array_rows_tar.setMinimum(1)
        self.array_rows_tar.setObjectName("array_rows_tar")
        self.start = QtWidgets.QPushButton(self.array)
        self.start.setGeometry(QtCore.QRect(90, 280, 221, 51))
        font = QtGui.QFont()
        font.setFamily("Arial")
        font.setPointSize(10)
        self.start.setFont(font)
        self.start.setAutoRepeatInterval(101)
        self.start.setObjectName("start")
        self.label_127 = QtWidgets.QLabel(self.array)
        self.label_127.setGeometry(QtCore.QRect(225, 90, 31, 21))
        font = QtGui.QFont()
        font.setFamily("Arial")
        font.setPointSize(10)
        font.setBold(True)
        font.setWeight(75)
        self.label_127.setFont(font)
        self.label_127.setObjectName("label_127")
        self.y_p2_3 = QtWidgets.QLabel(self.array)
        self.y_p2_3.setGeometry(QtCore.QRect(260, 90, 161, 21))
        self.y_p2_3.setObjectName("y_p2_3")
        self.zero_deg_3 = QtWidgets.QPushButton(self.array)
        self.zero_deg_3.setGeometry(QtCore.QRect(220, 180, 101, 31))
        font = QtGui.QFont()
        font.setFamily("Arial")
        font.setPointSize(9)
        self.zero_deg_3.setFont(font)
        self.zero_deg_3.setObjectName("zero_deg_3")
        self.x_p1_3 = QtWidgets.QLabel(self.array)
        self.x_p1_3.setGeometry(QtCore.QRect(260, 30, 161, 21))
        self.x_p1_3.setObjectName("x_p1_3")
        self.degree_3 = QtWidgets.QLabel(self.array)
        self.degree_3.setGeometry(QtCore.QRect(220, 160, 161, 21))
        self.degree_3.setAlignment(QtCore.Qt.AlignCenter)
        self.degree_3.setObjectName("degree_3")
        self.point_5 = QtWidgets.QPushButton(self.array)
        self.point_5.setGeometry(QtCore.QRect(220, 110, 101, 31))
        font = QtGui.QFont()
        font.setFamily("Arial")
        font.setPointSize(9)
        self.point_5.setFont(font)
        self.point_5.setObjectName("point_5")
        self.x_p2_3 = QtWidgets.QLabel(self.array)
        self.x_p2_3.setGeometry(QtCore.QRect(260, 70, 161, 21))
        self.x_p2_3.setObjectName("x_p2_3")
        self.X_17 = QtWidgets.QLabel(self.array)
        self.X_17.setGeometry(QtCore.QRect(400, 160, 31, 21))
        self.X_17.setAlignment(QtCore.Qt.AlignCenter)
        self.X_17.setObjectName("X_17")
        self.point_6 = QtWidgets.QPushButton(self.array)
        self.point_6.setGeometry(QtCore.QRect(340, 110, 101, 31))
        font = QtGui.QFont()
        font.setFamily("Arial")
        font.setPointSize(9)
        self.point_6.setFont(font)
        self.point_6.setObjectName("point_6")
        self.y_p1_3 = QtWidgets.QLabel(self.array)
        self.y_p1_3.setGeometry(QtCore.QRect(260, 50, 161, 21))
        self.y_p1_3.setObjectName("y_p1_3")
        self.label_35 = QtWidgets.QLabel(self.array)
        self.label_35.setGeometry(QtCore.QRect(225, 140, 81, 21))
        font = QtGui.QFont()
        font.setFamily("Arial")
        font.setPointSize(10)
        font.setBold(True)
        font.setWeight(75)
        self.label_35.setFont(font)
        self.label_35.setObjectName("label_35")
        self.label_128 = QtWidgets.QLabel(self.array)
        self.label_128.setGeometry(QtCore.QRect(225, 50, 31, 21))
        font = QtGui.QFont()
        font.setFamily("Arial")
        font.setPointSize(10)
        font.setBold(True)
        font.setWeight(75)
        self.label_128.setFont(font)
        self.label_128.setObjectName("label_128")
        self.label_129 = QtWidgets.QLabel(self.array)
        self.label_129.setGeometry(QtCore.QRect(225, 70, 31, 21))
        font = QtGui.QFont()
        font.setFamily("Arial")
        font.setPointSize(10)
        font.setBold(True)
        font.setWeight(75)
        self.label_129.setFont(font)
        self.label_129.setObjectName("label_129")
        self.label_130 = QtWidgets.QLabel(self.array)
        self.label_130.setGeometry(QtCore.QRect(225, 30, 31, 21))
        font = QtGui.QFont()
        font.setFamily("Arial")
        font.setPointSize(10)
        font.setBold(True)
        font.setWeight(75)
        self.label_130.setFont(font)
        self.label_130.setObjectName("label_130")
        self.label_132 = QtWidgets.QLabel(self.array)
        self.label_132.setGeometry(QtCore.QRect(310, 10, 51, 21))
        font = QtGui.QFont()
        font.setFamily("Arial")
        font.setPointSize(10)
        font.setBold(True)
        font.setWeight(75)
        self.label_132.setFont(font)
        self.label_132.setObjectName("label_132")
        self.groupBox_auto.addTab(self.array, "")
        self.push = QtWidgets.QWidget()
        self.push.setObjectName("push")
        self.label_10 = QtWidgets.QLabel(self.push)
        self.label_10.setGeometry(QtCore.QRect(10, 40, 101, 21))
        self.label_10.setObjectName("label_10")
        self.label_11 = QtWidgets.QLabel(self.push)
        self.label_11.setGeometry(QtCore.QRect(10, 10, 101, 21))
        self.label_11.setObjectName("label_11")
        self.label_12 = QtWidgets.QLabel(self.push)
        self.label_12.setGeometry(QtCore.QRect(10, 70, 101, 21))
        self.label_12.setObjectName("label_12")
        self.push_force = QtWidgets.QLineEdit(self.push)
        self.push_force.setGeometry(QtCore.QRect(140, 10, 61, 21))
        font = QtGui.QFont()
        font.setFamily("Arial")
        font.setPointSize(9)
        self.push_force.setFont(font)
        self.push_force.setObjectName("push_force")
        self.label_9 = QtWidgets.QLabel(self.push)
        self.label_9.setGeometry(QtCore.QRect(210, 10, 41, 21))
        self.label_9.setObjectName("label_9")
        self.label_13 = QtWidgets.QLabel(self.push)
        self.label_13.setGeometry(QtCore.QRect(210, 40, 41, 21))
        self.label_13.setObjectName("label_13")
        self.push_distance = QtWidgets.QLineEdit(self.push)
        self.push_distance.setGeometry(QtCore.QRect(140, 40, 61, 21))
        font = QtGui.QFont()
        font.setFamily("Arial")
        font.setPointSize(9)
        self.push_distance.setFont(font)
        self.push_distance.setObjectName("push_distance")
        self.push_direction = QtWidgets.QComboBox(self.push)
        self.push_direction.setGeometry(QtCore.QRect(140, 70, 101, 22))
        font = QtGui.QFont()
        font.setFamily("Arial")
        font.setPointSize(9)
        self.push_direction.setFont(font)
        self.push_direction.setEditable(True)
        self.push_direction.setObjectName("push_direction")
        self.push_direction.addItem("")
        self.start_2 = QtWidgets.QPushButton(self.push)
        self.start_2.setGeometry(QtCore.QRect(10, 260, 241, 41))
        font = QtGui.QFont()
        font.setFamily("Arial")
        font.setPointSize(10)
        self.start_2.setFont(font)
        self.start_2.setAutoRepeatInterval(101)
        self.start_2.setObjectName("start_2")
        self.groupBox_auto.addTab(self.push, "")
        self.pick = QtWidgets.QWidget()
        self.pick.setObjectName("pick")
        self.label_23 = QtWidgets.QLabel(self.pick)
        self.label_23.setGeometry(QtCore.QRect(10, 40, 101, 21))
        self.label_23.setObjectName("label_23")
        self.label_25 = QtWidgets.QLabel(self.pick)
        self.label_25.setGeometry(QtCore.QRect(210, 10, 41, 21))
        self.label_25.setObjectName("label_25")
        self.label_28 = QtWidgets.QLabel(self.pick)
        self.label_28.setGeometry(QtCore.QRect(210, 40, 41, 21))
        self.label_28.setObjectName("label_28")
        self.pick_distance = QtWidgets.QLineEdit(self.pick)
        self.pick_distance.setGeometry(QtCore.QRect(140, 40, 61, 21))
        font = QtGui.QFont()
        font.setFamily("Arial")
        font.setPointSize(9)
        self.pick_distance.setFont(font)
        self.pick_distance.setObjectName("pick_distance")
        self.label_31 = QtWidgets.QLabel(self.pick)
        self.label_31.setGeometry(QtCore.QRect(10, 10, 101, 21))
        self.label_31.setObjectName("label_31")
        self.pick_force = QtWidgets.QLineEdit(self.pick)
        self.pick_force.setGeometry(QtCore.QRect(140, 10, 61, 21))
        font = QtGui.QFont()
        font.setFamily("Arial")
        font.setPointSize(9)
        self.pick_force.setFont(font)
        self.pick_force.setObjectName("pick_force")
        self.label_33 = QtWidgets.QLabel(self.pick)
        self.label_33.setGeometry(QtCore.QRect(10, 70, 101, 21))
        self.label_33.setObjectName("label_33")
        self.pick_direction = QtWidgets.QComboBox(self.pick)
        self.pick_direction.setGeometry(QtCore.QRect(140, 70, 101, 22))
        font = QtGui.QFont()
        font.setFamily("Arial")
        font.setPointSize(9)
        self.pick_direction.setFont(font)
        self.pick_direction.setEditable(True)
        self.pick_direction.setObjectName("pick_direction")
        self.pick_direction.addItem("")
        self.label_37 = QtWidgets.QLabel(self.pick)
        self.label_37.setGeometry(QtCore.QRect(10, 100, 111, 21))
        self.label_37.setObjectName("label_37")
        self.pick_attempt = QtWidgets.QSpinBox(self.pick)
        self.pick_attempt.setGeometry(QtCore.QRect(140, 100, 61, 22))
        font = QtGui.QFont()
        font.setFamily("Arial")
        font.setPointSize(9)
        self.pick_attempt.setFont(font)
        self.pick_attempt.setMinimum(1)
        self.pick_attempt.setObjectName("pick_attempt")
        self.start_3 = QtWidgets.QPushButton(self.pick)
        self.start_3.setGeometry(QtCore.QRect(10, 260, 241, 41))
        font = QtGui.QFont()
        font.setFamily("Arial")
        font.setPointSize(10)
        self.start_3.setFont(font)
        self.start_3.setAutoRepeatInterval(101)
        self.start_3.setObjectName("start_3")
        self.groupBox_auto.addTab(self.pick, "")
        self.place = QtWidgets.QWidget()
        self.place.setObjectName("place")
        self.place_attempt = QtWidgets.QSpinBox(self.place)
        self.place_attempt.setGeometry(QtCore.QRect(140, 70, 61, 22))
        font = QtGui.QFont()
        font.setFamily("Arial")
        font.setPointSize(9)
        self.place_attempt.setFont(font)
        self.place_attempt.setMinimum(1)
        self.place_attempt.setObjectName("place_attempt")
        self.label_40 = QtWidgets.QLabel(self.place)
        self.label_40.setGeometry(QtCore.QRect(10, 100, 121, 21))
        self.label_40.setObjectName("label_40")
        self.label_41 = QtWidgets.QLabel(self.place)
        self.label_41.setGeometry(QtCore.QRect(210, 10, 41, 21))
        self.label_41.setObjectName("label_41")
        self.label_43 = QtWidgets.QLabel(self.place)
        self.label_43.setGeometry(QtCore.QRect(10, 70, 111, 21))
        self.label_43.setObjectName("label_43")
        self.label_44 = QtWidgets.QLabel(self.place)
        self.label_44.setGeometry(QtCore.QRect(210, 100, 41, 21))
        self.label_44.setObjectName("label_44")
        self.place_height = QtWidgets.QLineEdit(self.place)
        self.place_height.setGeometry(QtCore.QRect(140, 100, 61, 21))
        font = QtGui.QFont()
        font.setFamily("Arial")
        font.setPointSize(9)
        self.place_height.setFont(font)
        self.place_height.setObjectName("place_height")
        self.place_fmin = QtWidgets.QLineEdit(self.place)
        self.place_fmin.setGeometry(QtCore.QRect(140, 10, 61, 21))
        font = QtGui.QFont()
        font.setFamily("Arial")
        font.setPointSize(9)
        self.place_fmin.setFont(font)
        self.place_fmin.setObjectName("place_fmin")
        self.label_48 = QtWidgets.QLabel(self.place)
        self.label_48.setGeometry(QtCore.QRect(10, 10, 101, 21))
        self.label_48.setObjectName("label_48")
        self.label_49 = QtWidgets.QLabel(self.place)
        self.label_49.setGeometry(QtCore.QRect(210, 40, 41, 21))
        self.label_49.setObjectName("label_49")
        self.label_50 = QtWidgets.QLabel(self.place)
        self.label_50.setGeometry(QtCore.QRect(10, 40, 101, 21))
        self.label_50.setObjectName("label_50")
        self.place_fmax = QtWidgets.QLineEdit(self.place)
        self.place_fmax.setGeometry(QtCore.QRect(140, 40, 61, 21))
        font = QtGui.QFont()
        font.setFamily("Arial")
        font.setPointSize(9)
        self.place_fmax.setFont(font)
        self.place_fmax.setObjectName("place_fmax")
        self.start_4 = QtWidgets.QPushButton(self.place)
        self.start_4.setGeometry(QtCore.QRect(10, 260, 241, 41))
        font = QtGui.QFont()
        font.setFamily("Arial")
        font.setPointSize(10)
        self.start_4.setFont(font)
        self.start_4.setAutoRepeatInterval(101)
        self.start_4.setObjectName("start_4")
        self.groupBox_auto.addTab(self.place, "")
        self.groupBox_force = QtWidgets.QGroupBox(self.centralwidget)
        self.groupBox_force.setGeometry(QtCore.QRect(140, 200, 281, 51))
        self.groupBox_force.setTitle("")
        self.groupBox_force.setObjectName("groupBox_force")
        self.label_54 = QtWidgets.QLabel(self.groupBox_force)
        self.label_54.setGeometry(QtCore.QRect(10, 10, 61, 31))
        font = QtGui.QFont()
        font.setFamily("Arial")
        font.setPointSize(10)
        font.setBold(True)
        font.setWeight(75)
        self.label_54.setFont(font)
        self.label_54.setObjectName("label_54")
        self.F = QtWidgets.QLabel(self.groupBox_force)
        self.F.setGeometry(QtCore.QRect(80, 10, 71, 31))
        font = QtGui.QFont()
        font.setFamily("Arial")
        font.setPointSize(9)
        self.F.setFont(font)
        self.F.setText("")
        self.F.setObjectName("F")
        self.reset_force = QtWidgets.QPushButton(self.groupBox_force)
        self.reset_force.setGeometry(QtCore.QRect(200, 10, 71, 31))
        font = QtGui.QFont()
        font.setFamily("Arial")
        font.setPointSize(9)
        self.reset_force.setFont(font)
        self.reset_force.setObjectName("reset_force")
        self.tabs_status = QtWidgets.QGroupBox(self.centralwidget)
        self.tabs_status.setGeometry(QtCore.QRect(0, 260, 421, 481))
        font = QtGui.QFont()
        font.setFamily("Arial")
        font.setPointSize(10)
        self.tabs_status.setFont(font)
        self.tabs_status.setTitle("")
        self.tabs_status.setAlignment(QtCore.Qt.AlignCenter)
        self.tabs_status.setObjectName("tabs_status")
        self.groupBox_action = QtWidgets.QGroupBox(self.tabs_status)
        self.groupBox_action.setGeometry(QtCore.QRect(290, 350, 121, 111))
        self.groupBox_action.setTitle("")
        self.groupBox_action.setObjectName("groupBox_action")
        self.stop = QtWidgets.QPushButton(self.groupBox_action)
        self.stop.setGeometry(QtCore.QRect(10, 10, 101, 91))
        font = QtGui.QFont()
        font.setFamily("Arial")
        font.setPointSize(10)
        self.stop.setFont(font)
        self.stop.setAutoExclusive(False)
        self.stop.setObjectName("stop")
        self.groupBox_action_2 = QtWidgets.QGroupBox(self.tabs_status)
        self.groupBox_action_2.setGeometry(QtCore.QRect(290, 10, 121, 241))
        self.groupBox_action_2.setTitle("")
        self.groupBox_action_2.setObjectName("groupBox_action_2")
        self.label_84 = QtWidgets.QLabel(self.groupBox_action_2)
        self.label_84.setGeometry(QtCore.QRect(10, 70, 31, 21))
        font = QtGui.QFont()
        font.setFamily("Arial")
        font.setPointSize(10)
        font.setBold(True)
        font.setWeight(75)
        self.label_84.setFont(font)
        self.label_84.setObjectName("label_84")
        self.X_7 = QtWidgets.QLineEdit(self.groupBox_action_2)
        self.X_7.setGeometry(QtCore.QRect(30, 30, 81, 20))
        font = QtGui.QFont()
        font.setFamily("Arial")
        font.setPointSize(10)
        self.X_7.setFont(font)
        self.X_7.setObjectName("X_7")
        self.goto_target_2 = QtWidgets.QPushButton(self.groupBox_action_2)
        self.goto_target_2.setGeometry(QtCore.QRect(10, 190, 101, 41))
        font = QtGui.QFont()
        font.setFamily("Arial")
        font.setPointSize(9)
        self.goto_target_2.setFont(font)
        self.goto_target_2.setCursor(QtGui.QCursor(QtCore.Qt.UpArrowCursor))
        self.goto_target_2.setContextMenuPolicy(QtCore.Qt.NoContextMenu)
        self.goto_target_2.setLayoutDirection(QtCore.Qt.LeftToRight)
        self.goto_target_2.setObjectName("goto_target_2")
        self.X_5 = QtWidgets.QLineEdit(self.groupBox_action_2)
        self.X_5.setGeometry(QtCore.QRect(30, 70, 81, 20))
        font = QtGui.QFont()
        font.setFamily("Arial")
        font.setPointSize(10)
        self.X_5.setFont(font)
        self.X_5.setObjectName("X_5")
        self.label_83 = QtWidgets.QLabel(self.groupBox_action_2)
        self.label_83.setGeometry(QtCore.QRect(10, 30, 31, 21))
        font = QtGui.QFont()
        font.setFamily("Arial")
        font.setPointSize(10)
        font.setBold(True)
        font.setWeight(75)
        self.label_83.setFont(font)
        self.label_83.setObjectName("label_83")
        self.X_6 = QtWidgets.QLineEdit(self.groupBox_action_2)
        self.X_6.setGeometry(QtCore.QRect(30, 50, 81, 20))
        font = QtGui.QFont()
        font.setFamily("Arial")
        font.setPointSize(10)
        self.X_6.setFont(font)
        self.X_6.setObjectName("X_6")
        self.label_85 = QtWidgets.QLabel(self.groupBox_action_2)
        self.label_85.setGeometry(QtCore.QRect(10, 50, 20, 21))
        font = QtGui.QFont()
        font.setFamily("Arial")
        font.setPointSize(10)
        font.setBold(True)
        font.setWeight(75)
        self.label_85.setFont(font)
        self.label_85.setObjectName("label_85")
        self.get_xyz_4 = QtWidgets.QPushButton(self.groupBox_action_2)
        self.get_xyz_4.setGeometry(QtCore.QRect(10, 110, 101, 41))
        font = QtGui.QFont()
        font.setFamily("Arial")
        font.setPointSize(9)
        self.get_xyz_4.setFont(font)
        self.get_xyz_4.setObjectName("get_xyz_4")
        self.label_68 = QtWidgets.QLabel(self.groupBox_action_2)
        self.label_68.setGeometry(QtCore.QRect(40, 0, 51, 31))
        font = QtGui.QFont()
        font.setFamily("Arial")
        font.setPointSize(10)
        font.setBold(True)
        font.setWeight(75)
        self.label_68.setFont(font)
        self.label_68.setObjectName("label_68")
        self.groupBox_action_12 = QtWidgets.QGroupBox(self.tabs_status)
        self.groupBox_action_12.setGeometry(QtCore.QRect(20, 350, 261, 111))
        self.groupBox_action_12.setTitle("")
        self.groupBox_action_12.setObjectName("groupBox_action_12")
        self.label_61 = QtWidgets.QLabel(self.groupBox_action_12)
        self.label_61.setGeometry(QtCore.QRect(10, 40, 31, 21))
        font = QtGui.QFont()
        font.setFamily("Arial")
        font.setPointSize(10)
        font.setBold(True)
        font.setWeight(75)
        self.label_61.setFont(font)
        self.label_61.setObjectName("label_61")
        self.X_3 = QtWidgets.QLabel(self.groupBox_action_12)
        self.X_3.setGeometry(QtCore.QRect(50, 40, 51, 21))
        self.X_3.setObjectName("X_3")
        self.calibrate = QtWidgets.QPushButton(self.groupBox_action_12)
        self.calibrate.setGeometry(QtCore.QRect(160, 40, 81, 41))
        font = QtGui.QFont()
        font.setFamily("Arial")
        font.setPointSize(9)
        self.calibrate.setFont(font)
        self.calibrate.setObjectName("calibrate")
        self.Y_3 = QtWidgets.QLabel(self.groupBox_action_12)
        self.Y_3.setGeometry(QtCore.QRect(50, 60, 51, 21))
        self.Y_3.setObjectName("Y_3")
        self.label_60 = QtWidgets.QLabel(self.groupBox_action_12)
        self.label_60.setGeometry(QtCore.QRect(10, 60, 31, 21))
        font = QtGui.QFont()
        font.setFamily("Arial")
        font.setPointSize(10)
        font.setBold(True)
        font.setWeight(75)
        self.label_60.setFont(font)
        self.label_60.setObjectName("label_60")
        self.label_67 = QtWidgets.QLabel(self.groupBox_action_12)
        self.label_67.setGeometry(QtCore.QRect(170, 10, 51, 21))
        font = QtGui.QFont()
        font.setFamily("Arial")
        font.setPointSize(10)
        font.setBold(True)
        font.setWeight(75)
        self.label_67.setFont(font)
        self.label_67.setObjectName("label_67")
        self.groupBox_action_11 = QtWidgets.QGroupBox(self.tabs_status)
        self.groupBox_action_11.setGeometry(QtCore.QRect(20, 260, 391, 81))
        self.groupBox_action_11.setTitle("")
        self.groupBox_action_11.setObjectName("groupBox_action_11")
        self.goto_xz = QtWidgets.QPushButton(self.groupBox_action_11)
        self.goto_xz.setGeometry(QtCore.QRect(160, 50, 81, 20))
        font = QtGui.QFont()
        font.setFamily("Arial")
        font.setPointSize(9)
        self.goto_xz.setFont(font)
        self.goto_xz.setObjectName("goto_xz")
        self.get_xz = QtWidgets.QPushButton(self.groupBox_action_11)
        self.get_xz.setGeometry(QtCore.QRect(160, 30, 81, 21))
        font = QtGui.QFont()
        font.setFamily("Arial")
        font.setPointSize(9)
        self.get_xz.setFont(font)
        self.get_xz.setObjectName("get_xz")
        self.recenter = QtWidgets.QPushButton(self.groupBox_action_11)
        self.recenter.setGeometry(QtCore.QRect(280, 30, 101, 41))
        self.recenter.setObjectName("recenter")
        self.label_59 = QtWidgets.QLabel(self.groupBox_action_11)
        self.label_59.setGeometry(QtCore.QRect(10, 50, 31, 21))
        font = QtGui.QFont()
        font.setFamily("Arial")
        font.setPointSize(10)
        font.setBold(True)
        font.setWeight(75)
        self.label_59.setFont(font)
        self.label_59.setObjectName("label_59")
        self.Z_2 = QtWidgets.QLineEdit(self.groupBox_action_11)
        self.Z_2.setGeometry(QtCore.QRect(30, 50, 81, 21))
        font = QtGui.QFont()
        font.setFamily("Arial")
        font.setPointSize(10)
        self.Z_2.setFont(font)
        self.Z_2.setObjectName("Z_2")
        self.label_55 = QtWidgets.QLabel(self.groupBox_action_11)
        self.label_55.setGeometry(QtCore.QRect(10, 30, 31, 21))
        font = QtGui.QFont()
        font.setFamily("Arial")
        font.setPointSize(10)
        font.setBold(True)
        font.setWeight(75)
        self.label_55.setFont(font)
        self.label_55.setObjectName("label_55")
        self.label_66 = QtWidgets.QLabel(self.groupBox_action_11)
        self.label_66.setGeometry(QtCore.QRect(160, 0, 51, 21))
        font = QtGui.QFont()
        font.setFamily("Arial")
        font.setPointSize(10)
        font.setBold(True)
        font.setWeight(75)
        self.label_66.setFont(font)
        self.label_66.setObjectName("label_66")
        self.X_2 = QtWidgets.QLineEdit(self.groupBox_action_11)
        self.X_2.setGeometry(QtCore.QRect(30, 30, 81, 21))
        font = QtGui.QFont()
        font.setFamily("Arial")
        font.setPointSize(10)
        self.X_2.setFont(font)
        self.X_2.setObjectName("X_2")
        self.groupBox_action_7 = QtWidgets.QGroupBox(self.tabs_status)
        self.groupBox_action_7.setGeometry(QtCore.QRect(0, 10, 281, 241))
        self.groupBox_action_7.setTitle("")
        self.groupBox_action_7.setObjectName("groupBox_action_7")
        self.right = QtWidgets.QPushButton(self.groupBox_action_7)
        self.right.setGeometry(QtCore.QRect(90, 150, 41, 41))
        self.right.setText("")
        icon4 = QtGui.QIcon()
        icon4.addPixmap(QtGui.QPixmap("./vision/templates/right.png"), QtGui.QIcon.Normal, QtGui.QIcon.Off)
        self.right.setIcon(icon4)
        self.right.setObjectName("right")
        self.label_230 = QtWidgets.QLabel(self.groupBox_action_7)
        self.label_230.setGeometry(QtCore.QRect(160, 160, 21, 20))
        font = QtGui.QFont()
        font.setFamily("Arial")
        font.setPointSize(10)
        self.label_230.setFont(font)
        self.label_230.setObjectName("label_230")
        self.cx = QtWidgets.QLineEdit(self.groupBox_action_7)
        self.cx.setGeometry(QtCore.QRect(90, 10, 81, 20))
        font = QtGui.QFont()
        font.setFamily("Arial")
        font.setPointSize(10)
        self.cx.setFont(font)
        self.cx.setObjectName("cx")
        self.label_229 = QtWidgets.QLabel(self.groupBox_action_7)
        self.label_229.setGeometry(QtCore.QRect(60, 160, 21, 21))
        font = QtGui.QFont()
        font.setFamily("Arial")
        font.setPointSize(10)
        self.label_229.setFont(font)
        self.label_229.setObjectName("label_229")
        self.cy = QtWidgets.QLineEdit(self.groupBox_action_7)
        self.cy.setGeometry(QtCore.QRect(90, 30, 81, 20))
        font = QtGui.QFont()
        font.setFamily("Arial")
        font.setPointSize(10)
        self.cy.setFont(font)
        self.cy.setObjectName("cy")
        self.up_loc = QtWidgets.QLineEdit(self.groupBox_action_7)
        self.up_loc.setGeometry(QtCore.QRect(90, 70, 81, 21))
        font = QtGui.QFont()
        font.setFamily("Arial")
        font.setPointSize(10)
        self.up_loc.setFont(font)
        self.up_loc.setObjectName("up_loc")
        self.label_92 = QtWidgets.QLabel(self.groupBox_action_7)
        self.label_92.setGeometry(QtCore.QRect(10, 70, 81, 21))
        font = QtGui.QFont()
        font.setFamily("Arial")
        font.setPointSize(10)
        self.label_92.setFont(font)
        self.label_92.setObjectName("label_92")
        self.label_91 = QtWidgets.QLabel(self.groupBox_action_7)
        self.label_91.setGeometry(QtCore.QRect(10, 10, 71, 21))
        font = QtGui.QFont()
        font.setFamily("Arial")
        font.setPointSize(10)
        self.label_91.setFont(font)
        self.label_91.setObjectName("label_91")
        self.keyclose = QtWidgets.QPushButton(self.groupBox_action_7)
        self.keyclose.setGeometry(QtCore.QRect(210, 190, 61, 41))
        font = QtGui.QFont()
        font.setFamily("Arial")
        font.setPointSize(9)
        self.keyclose.setFont(font)
        self.keyclose.setObjectName("keyclose")
        self.cz = QtWidgets.QLineEdit(self.groupBox_action_7)
        self.cz.setGeometry(QtCore.QRect(90, 50, 81, 20))
        font = QtGui.QFont()
        font.setFamily("Arial")
        font.setPointSize(10)
        self.cz.setFont(font)
        self.cz.setObjectName("cz")
        self.keystart = QtWidgets.QPushButton(self.groupBox_action_7)
        self.keystart.setGeometry(QtCore.QRect(210, 110, 61, 41))
        font = QtGui.QFont()
        font.setFamily("Arial")
        font.setPointSize(9)
        self.keystart.setFont(font)
        self.keystart.setObjectName("keystart")
        self.up_1 = QtWidgets.QPushButton(self.groupBox_action_7)
        self.up_1.setGeometry(QtCore.QRect(150, 110, 41, 41))
        self.up_1.setText("")
        icon5 = QtGui.QIcon()
        icon5.addPixmap(QtGui.QPixmap("./vision/templates/up.png"), QtGui.QIcon.Normal, QtGui.QIcon.Off)
        self.up_1.setIcon(icon5)
        self.up_1.setObjectName("up_1")
        self.left = QtWidgets.QPushButton(self.groupBox_action_7)
        self.left.setGeometry(QtCore.QRect(10, 150, 41, 41))
        self.left.setMouseTracking(False)
        self.left.setTabletTracking(True)
        self.left.setText("")
        icon6 = QtGui.QIcon()
        icon6.addPixmap(QtGui.QPixmap("./vision/templates/left.png"), QtGui.QIcon.Normal, QtGui.QIcon.Off)
        self.left.setIcon(icon6)
        self.left.setObjectName("left")
        self.label_90 = QtWidgets.QLabel(self.groupBox_action_7)
        self.label_90.setGeometry(QtCore.QRect(10, 30, 71, 21))
        font = QtGui.QFont()
        font.setFamily("Arial")
        font.setPointSize(10)
        self.label_90.setFont(font)
        self.label_90.setObjectName("label_90")
        self.down_1 = QtWidgets.QPushButton(self.groupBox_action_7)
        self.down_1.setGeometry(QtCore.QRect(150, 190, 41, 41))
        self.down_1.setText("")
        icon7 = QtGui.QIcon()
        icon7.addPixmap(QtGui.QPixmap("./vision/templates/down.png"), QtGui.QIcon.Normal, QtGui.QIcon.Off)
        self.down_1.setIcon(icon7)
        self.down_1.setObjectName("down_1")
        self.up = QtWidgets.QPushButton(self.groupBox_action_7)
        self.up.setGeometry(QtCore.QRect(50, 110, 41, 41))
        self.up.setText("")
        self.up.setIcon(icon5)
        self.up.setObjectName("up")
        self.label_231 = QtWidgets.QLabel(self.groupBox_action_7)
        self.label_231.setGeometry(QtCore.QRect(180, 70, 41, 21))
        font = QtGui.QFont()
        font.setFamily("Arial")
        font.setPointSize(10)
        self.label_231.setFont(font)
        self.label_231.setObjectName("label_231")
        self.down = QtWidgets.QPushButton(self.groupBox_action_7)
        self.down.setGeometry(QtCore.QRect(50, 190, 41, 41))
        self.down.setText("")
        self.down.setIcon(icon7)
        self.down.setObjectName("down")
        self.label_89 = QtWidgets.QLabel(self.groupBox_action_7)
        self.label_89.setGeometry(QtCore.QRect(10, 50, 71, 21))
        font = QtGui.QFont()
        font.setFamily("Arial")
        font.setPointSize(10)
        self.label_89.setFont(font)
        self.label_89.setObjectName("label_89")
        self.groupBox_target = QtWidgets.QGroupBox(self.centralwidget)
        self.groupBox_target.setGeometry(QtCore.QRect(430, 10, 451, 241))
        self.groupBox_target.setTitle("")
        self.groupBox_target.setObjectName("groupBox_target")
        self.rezero = QtWidgets.QPushButton(self.groupBox_target)
        self.rezero.setGeometry(QtCore.QRect(10, 170, 141, 31))
        font = QtGui.QFont()
        font.setFamily("Arial")
        font.setPointSize(10)
        self.rezero.setFont(font)
        self.rezero.setObjectName("rezero")
        self.label_56 = QtWidgets.QLabel(self.groupBox_target)
        self.label_56.setGeometry(QtCore.QRect(10, 30, 71, 21))
        font = QtGui.QFont()
        font.setFamily("Arial")
        font.setPointSize(10)
        self.label_56.setFont(font)
        self.label_56.setObjectName("label_56")
        self.target_z = QtWidgets.QLineEdit(self.groupBox_target)
        self.target_z.setGeometry(QtCore.QRect(70, 70, 81, 21))
        font = QtGui.QFont()
        font.setFamily("Arial")
        font.setPointSize(10)
        self.target_z.setFont(font)
        self.target_z.setObjectName("target_z")
        self.label_57 = QtWidgets.QLabel(self.groupBox_target)
        self.label_57.setGeometry(QtCore.QRect(10, 50, 71, 21))
        font = QtGui.QFont()
        font.setFamily("Arial")
        font.setPointSize(10)
        self.label_57.setFont(font)
        self.label_57.setObjectName("label_57")
        self.target_y = QtWidgets.QLineEdit(self.groupBox_target)
        self.target_y.setGeometry(QtCore.QRect(70, 50, 81, 21))
        font = QtGui.QFont()
        font.setFamily("Arial")
        font.setPointSize(10)
        self.target_y.setFont(font)
        self.target_y.setObjectName("target_y")
        self.goto_target = QtWidgets.QPushButton(self.groupBox_target)
        self.goto_target.setGeometry(QtCore.QRect(10, 120, 141, 31))
        font = QtGui.QFont()
        font.setFamily("Arial")
        font.setPointSize(9)
        self.goto_target.setFont(font)
        self.goto_target.setCursor(QtGui.QCursor(QtCore.Qt.UpArrowCursor))
        self.goto_target.setContextMenuPolicy(QtCore.Qt.NoContextMenu)
        self.goto_target.setLayoutDirection(QtCore.Qt.LeftToRight)
        self.goto_target.setObjectName("goto_target")
        self.label_65 = QtWidgets.QLabel(self.groupBox_target)
        self.label_65.setGeometry(QtCore.QRect(60, 0, 61, 21))
        font = QtGui.QFont()
        font.setFamily("Arial")
        font.setPointSize(10)
        font.setBold(True)
        font.setWeight(75)
        self.label_65.setFont(font)
        self.label_65.setObjectName("label_65")
        self.get_xyz_2 = QtWidgets.QPushButton(self.groupBox_target)
        self.get_xyz_2.setGeometry(QtCore.QRect(10, 90, 141, 31))
        font = QtGui.QFont()
        font.setFamily("Arial")
        font.setPointSize(9)
        self.get_xyz_2.setFont(font)
        self.get_xyz_2.setObjectName("get_xyz_2")
        self.target_x = QtWidgets.QLineEdit(self.groupBox_target)
        self.target_x.setGeometry(QtCore.QRect(70, 30, 81, 21))
        font = QtGui.QFont()
        font.setFamily("Arial")
        font.setPointSize(10)
        self.target_x.setFont(font)
        self.target_x.setObjectName("target_x")
        self.label_58 = QtWidgets.QLabel(self.groupBox_target)
        self.label_58.setGeometry(QtCore.QRect(10, 70, 71, 21))
        font = QtGui.QFont()
        font.setFamily("Arial")
        font.setPointSize(10)
        self.label_58.setFont(font)
        self.label_58.setObjectName("label_58")
        self.label_51 = QtWidgets.QLabel(self.groupBox_target)
        self.label_51.setGeometry(QtCore.QRect(210, 30, 21, 21))
        font = QtGui.QFont()
        font.setFamily("Arial")
        font.setPointSize(10)
        font.setBold(True)
        font.setWeight(75)
        self.label_51.setFont(font)
        self.label_51.setObjectName("label_51")
        self.label_52 = QtWidgets.QLabel(self.groupBox_target)
        self.label_52.setGeometry(QtCore.QRect(210, 50, 31, 21))
        font = QtGui.QFont()
        font.setFamily("Arial")
        font.setPointSize(10)
        font.setBold(True)
        font.setWeight(75)
        self.label_52.setFont(font)
        self.label_52.setObjectName("label_52")
        self.Y = QtWidgets.QLineEdit(self.groupBox_target)
        self.Y.setGeometry(QtCore.QRect(230, 50, 81, 21))
        font = QtGui.QFont()
        font.setFamily("Arial")
        font.setPointSize(10)
        self.Y.setFont(font)
        self.Y.setToolTipDuration(4)
        self.Y.setClearButtonEnabled(False)
        self.Y.setObjectName("Y")
        self.X = QtWidgets.QLineEdit(self.groupBox_target)
        self.X.setGeometry(QtCore.QRect(230, 30, 81, 21))
        font = QtGui.QFont()
        font.setFamily("Arial")
        font.setPointSize(10)
        self.X.setFont(font)
        self.X.setObjectName("X")
        self.label_53 = QtWidgets.QLabel(self.groupBox_target)
        self.label_53.setGeometry(QtCore.QRect(210, 70, 31, 21))
        font = QtGui.QFont()
        font.setFamily("Arial")
        font.setPointSize(10)
        font.setBold(True)
        font.setWeight(75)
        self.label_53.setFont(font)
        self.label_53.setObjectName("label_53")
        self.Z = QtWidgets.QLineEdit(self.groupBox_target)
        self.Z.setGeometry(QtCore.QRect(230, 70, 81, 21))
        font = QtGui.QFont()
        font.setFamily("Arial")
        font.setPointSize(10)
        self.Z.setFont(font)
        self.Z.setObjectName("Z")
        self.rezero_2 = QtWidgets.QPushButton(self.groupBox_target)
        self.rezero_2.setGeometry(QtCore.QRect(10, 200, 141, 31))
        font = QtGui.QFont()
        font.setFamily("Arial")
        font.setPointSize(10)
        self.rezero_2.setFont(font)
        self.rezero_2.setObjectName("rezero_2")
        self.label_62 = QtWidgets.QLabel(self.groupBox_target)
        self.label_62.setGeometry(QtCore.QRect(330, 30, 31, 21))
        font = QtGui.QFont()
        font.setFamily("Arial")
        font.setPointSize(10)
        font.setBold(True)
        font.setWeight(75)
        self.label_62.setFont(font)
        self.label_62.setObjectName("label_62")
        self.label_64 = QtWidgets.QLabel(self.groupBox_target)
        self.label_64.setGeometry(QtCore.QRect(330, 70, 31, 21))
        font = QtGui.QFont()
        font.setFamily("Arial")
        font.setPointSize(10)
        font.setBold(True)
        font.setWeight(75)
        self.label_64.setFont(font)
        self.label_64.setObjectName("label_64")
        self.label_63 = QtWidgets.QLabel(self.groupBox_target)
        self.label_63.setGeometry(QtCore.QRect(330, 50, 31, 21))
        font = QtGui.QFont()
        font.setFamily("Arial")
        font.setPointSize(10)
        font.setBold(True)
        font.setWeight(75)
        self.label_63.setFont(font)
        self.label_63.setObjectName("label_63")
        self.Z_3 = QtWidgets.QLineEdit(self.groupBox_target)
        self.Z_3.setGeometry(QtCore.QRect(360, 70, 81, 21))
        font = QtGui.QFont()
        font.setFamily("Arial")
        font.setPointSize(10)
        self.Z_3.setFont(font)
        self.Z_3.setObjectName("Z_3")
        self.X_4 = QtWidgets.QLineEdit(self.groupBox_target)
        self.X_4.setGeometry(QtCore.QRect(360, 30, 81, 21))
        font = QtGui.QFont()
        font.setFamily("Arial")
        font.setPointSize(10)
        self.X_4.setFont(font)
        self.X_4.setObjectName("X_4")
        self.Y_2 = QtWidgets.QLineEdit(self.groupBox_target)
        self.Y_2.setGeometry(QtCore.QRect(360, 50, 81, 21))
        font = QtGui.QFont()
        font.setFamily("Arial")
        font.setPointSize(10)
        self.Y_2.setFont(font)
        self.Y_2.setToolTipDuration(4)
        self.Y_2.setClearButtonEnabled(False)
        self.Y_2.setObjectName("Y_2")
        self.goto_xyz_2 = QtWidgets.QPushButton(self.groupBox_target)
        self.goto_xyz_2.setGeometry(QtCore.QRect(330, 120, 111, 31))
        font = QtGui.QFont()
        font.setFamily("Arial")
        font.setPointSize(9)
        self.goto_xyz_2.setFont(font)
        self.goto_xyz_2.setObjectName("goto_xyz_2")
        self.get_xyz = QtWidgets.QPushButton(self.groupBox_target)
        self.get_xyz.setGeometry(QtCore.QRect(210, 90, 101, 31))
        font = QtGui.QFont()
        font.setFamily("Arial")
        font.setPointSize(9)
        self.get_xyz.setFont(font)
        self.get_xyz.setObjectName("get_xyz")
        self.get_xyz_3 = QtWidgets.QPushButton(self.groupBox_target)
        self.get_xyz_3.setGeometry(QtCore.QRect(330, 90, 111, 31))
        font = QtGui.QFont()
        font.setFamily("Arial")
        font.setPointSize(9)
        self.get_xyz_3.setFont(font)
        self.get_xyz_3.setObjectName("get_xyz_3")
        self.goto_xyz = QtWidgets.QPushButton(self.groupBox_target)
        self.goto_xyz.setGeometry(QtCore.QRect(210, 120, 101, 31))
        font = QtGui.QFont()
        font.setFamily("Arial")
        font.setPointSize(9)
        self.goto_xyz.setFont(font)
        self.goto_xyz.setObjectName("goto_xyz")
        self.label_100 = QtWidgets.QLabel(self.groupBox_target)
        self.label_100.setGeometry(QtCore.QRect(300, 0, 61, 21))
        font = QtGui.QFont()
        font.setFamily("Arial")
        font.setPointSize(10)
        font.setBold(True)
        font.setWeight(75)
        self.label_100.setFont(font)
        self.label_100.setObjectName("label_100")
        self.label = QtWidgets.QLabel(self.groupBox_target)
        self.label.setGeometry(QtCore.QRect(210, 150, 101, 21))
        self.label.setObjectName("label")
        self.label_2 = QtWidgets.QLabel(self.groupBox_target)
        self.label_2.setGeometry(QtCore.QRect(210, 170, 101, 21))
        self.label_2.setObjectName("label_2")
        self.array_rows = QtWidgets.QSpinBox(self.groupBox_target)
        self.array_rows.setGeometry(QtCore.QRect(380, 150, 61, 21))
        font = QtGui.QFont()
        font.setFamily("Arial")
        font.setPointSize(9)
        self.array_rows.setFont(font)
        self.array_rows.setMinimum(1)
        self.array_rows.setObjectName("array_rows")
        self.array_cols = QtWidgets.QSpinBox(self.groupBox_target)
        self.array_cols.setGeometry(QtCore.QRect(380, 170, 61, 21))
        font = QtGui.QFont()
        font.setFamily("Arial")
        font.setPointSize(9)
        self.array_cols.setFont(font)
        self.array_cols.setMinimum(1)
        self.array_cols.setObjectName("array_cols")
        self.label_3 = QtWidgets.QLabel(self.groupBox_target)
        self.label_3.setGeometry(QtCore.QRect(210, 190, 101, 21))
        self.label_3.setObjectName("label_3")
        self.array_size = QtWidgets.QLineEdit(self.groupBox_target)
        self.array_size.setGeometry(QtCore.QRect(350, 190, 31, 21))
        font = QtGui.QFont()
        font.setFamily("Arial")
        font.setPointSize(9)
        self.array_size.setFont(font)
        self.array_size.setObjectName("array_size")
        self.label_4 = QtWidgets.QLabel(self.groupBox_target)
        self.label_4.setGeometry(QtCore.QRect(410, 190, 41, 21))
        self.label_4.setObjectName("label_4")
        self.push_only = QtWidgets.QCheckBox(self.groupBox_target)
        self.push_only.setGeometry(QtCore.QRect(210, 210, 121, 21))
        self.push_only.setAutoExclusive(False)
        self.push_only.setObjectName("push_only")
        self.no_push = QtWidgets.QCheckBox(self.groupBox_target)
        self.no_push.setGeometry(QtCore.QRect(370, 210, 111, 21))
        self.no_push.setAutoExclusive(False)
        self.no_push.setObjectName("no_push")
        self.array_gap = QtWidgets.QLineEdit(self.groupBox_target)
        self.array_gap.setGeometry(QtCore.QRect(380, 190, 31, 21))
        font = QtGui.QFont()
        font.setFamily("Arial")
        font.setPointSize(9)
        self.array_gap.setFont(font)
        self.array_gap.setObjectName("array_gap")
        self.rezero.raise_()
        self.target_z.raise_()
        self.label_57.raise_()
        self.target_y.raise_()
        self.goto_target.raise_()
        self.label_65.raise_()
        self.get_xyz_2.raise_()
        self.target_x.raise_()
        self.label_58.raise_()
        self.label_56.raise_()
        self.label_51.raise_()
        self.label_52.raise_()
        self.Y.raise_()
        self.X.raise_()
        self.label_53.raise_()
        self.Z.raise_()
        self.rezero_2.raise_()
        self.label_62.raise_()
        self.label_64.raise_()
        self.label_63.raise_()
        self.Z_3.raise_()
        self.X_4.raise_()
        self.Y_2.raise_()
        self.goto_xyz_2.raise_()
        self.get_xyz.raise_()
        self.get_xyz_3.raise_()
        self.goto_xyz.raise_()
        self.label_100.raise_()
        self.label.raise_()
        self.label_2.raise_()
        self.array_rows.raise_()
        self.array_cols.raise_()
        self.label_3.raise_()
        self.array_size.raise_()
        self.label_4.raise_()
        self.push_only.raise_()
        self.no_push.raise_()
        self.array_gap.raise_()
        MainWindow.setCentralWidget(self.centralwidget)

        self.retranslateUi(MainWindow)
        self.groupBox_auto.setCurrentIndex(0)
        QtCore.QMetaObject.connectSlotsByName(MainWindow)

    def retranslateUi(self, MainWindow):
        _translate = QtCore.QCoreApplication.translate
        MainWindow.setWindowTitle(_translate("MainWindow", "AIT-mini"))
        self.connect_force.setText(_translate("MainWindow", "Force"))
        self.connect_macro.setText(_translate("MainWindow", "Macro"))
        self.connect_micro.setText(_translate("MainWindow", "Micro"))
        self.connect_clean.setText(_translate("MainWindow", "Clean"))
        self.openfile.setText(_translate("MainWindow", "Open File"))
        self.startfile.setText(_translate("MainWindow", "Start"))
        self.label_72.setText(_translate("MainWindow", "RY:"))
        self.y_p2.setText(_translate("MainWindow", "0"))
        self.zero_deg.setText(_translate("MainWindow", "Zero"))
        self.x_p1.setText(_translate("MainWindow", "0"))
        self.degree.setText(_translate("MainWindow", "0"))
        self.point_1.setText(_translate("MainWindow", "PointL"))
        self.x_p2.setText(_translate("MainWindow", "1"))
        self.X_10.setText(_translate("MainWindow", "deg"))
        self.point_2.setText(_translate("MainWindow", "PointR"))
        self.y_p1.setText(_translate("MainWindow", "0"))
        self.label_14.setText(_translate("MainWindow", "Rotation:"))
        self.label_70.setText(_translate("MainWindow", "LY:"))
        self.label_71.setText(_translate("MainWindow", "RX:"))
        self.label_69.setText(_translate("MainWindow", "LX:"))
        self.get_mark3.setText(_translate("MainWindow", "Get mark3"))
        self.goto_mark_1.setText(_translate("MainWindow", "goto mark1"))
        self.label_76.setText(_translate("MainWindow", "X:"))
        self.mark3_x.setText(_translate("MainWindow", "0"))
        self.label_86.setText(_translate("MainWindow", "Y:"))
        self.mark4_x.setText(_translate("MainWindow", "0"))
        self.mark3_z.setText(_translate("MainWindow", "0"))
        self.mark2_y.setText(_translate("MainWindow", "0"))
        self.get_mark2.setText(_translate("MainWindow", "Get mark2"))
        self.label_75.setText(_translate("MainWindow", "Y:"))
        self.goto_mark_4.setText(_translate("MainWindow", "goto mark4"))
        self.mark1_z.setText(_translate("MainWindow", "0"))
        self.mark1_y.setText(_translate("MainWindow", "0"))
        self.mark3_y.setText(_translate("MainWindow", "0"))
        self.label_78.setText(_translate("MainWindow", "Z:"))
        self.label_87.setText(_translate("MainWindow", "Z:"))
        self.mark4_z.setText(_translate("MainWindow", "0"))
        self.goto_mark_2.setText(_translate("MainWindow", "goto mark2"))
        self.mark1_x.setText(_translate("MainWindow", "0"))
        self.get_mark1.setText(_translate("MainWindow", "Get mark1"))
        self.label_77.setText(_translate("MainWindow", "Y:"))
        self.mark2_z.setText(_translate("MainWindow", "0"))
        self.label_88.setText(_translate("MainWindow", "X:"))
        self.goto_mark_3.setText(_translate("MainWindow", "goto mark3"))
        self.mark2_x.setText(_translate("MainWindow", "0"))
        self.label_82.setText(_translate("MainWindow", "X:"))
        self.label_74.setText(_translate("MainWindow", "Z:"))
        self.get_mark4.setText(_translate("MainWindow", "Get mark4"))
        self.label_81.setText(_translate("MainWindow", "Z:"))
        self.mark4_y.setText(_translate("MainWindow", "0"))
        self.label_80.setText(_translate("MainWindow", "Y:"))
        self.label_79.setText(_translate("MainWindow", "X:"))
        self.markstart.setText(_translate("MainWindow", "mark Start"))
        self.label_131.setText(_translate("MainWindow", "Angle"))
        self.label_133.setText(_translate("MainWindow", "Mark"))
        self.groupBox_auto.setTabText(self.groupBox_auto.indexOf(self.tab), _translate("MainWindow", "File"))
        self.array_gap_tar.setText(_translate("MainWindow", "10"))
        self.label_5.setText(_translate("MainWindow", "TargetRows:"))
        self.label_8.setText(_translate("MainWindow", "TargetGap:"))
        self.label_7.setText(_translate("MainWindow", "(um)"))
        self.label_6.setText(_translate("MainWindow", "TargetColumns:"))
        self.start.setText(_translate("MainWindow", "Start"))
        self.label_127.setText(_translate("MainWindow", "RY:"))
        self.y_p2_3.setText(_translate("MainWindow", "0"))
        self.zero_deg_3.setText(_translate("MainWindow", "Zero"))
        self.x_p1_3.setText(_translate("MainWindow", "0"))
        self.degree_3.setText(_translate("MainWindow", "0"))
        self.point_5.setText(_translate("MainWindow", "PointL"))
        self.x_p2_3.setText(_translate("MainWindow", "1"))
        self.X_17.setText(_translate("MainWindow", "deg"))
        self.point_6.setText(_translate("MainWindow", "PointR"))
        self.y_p1_3.setText(_translate("MainWindow", "0"))
        self.label_35.setText(_translate("MainWindow", "Rotation:"))
        self.label_128.setText(_translate("MainWindow", "LY:"))
        self.label_129.setText(_translate("MainWindow", "RX:"))
        self.label_130.setText(_translate("MainWindow", "LX:"))
        self.label_132.setText(_translate("MainWindow", "Angle"))
        self.groupBox_auto.setTabText(self.groupBox_auto.indexOf(self.array), _translate("MainWindow", "Array"))
        self.label_10.setText(_translate("MainWindow", "Distance:"))
        self.label_11.setText(_translate("MainWindow", "Force:"))
        self.label_12.setText(_translate("MainWindow", "Direction:"))
        self.push_force.setText(_translate("MainWindow", "100"))
        self.label_9.setText(_translate("MainWindow", "(uN)"))
        self.label_13.setText(_translate("MainWindow", "(um)"))
        self.push_distance.setText(_translate("MainWindow", "3"))
        self.push_direction.setItemText(0, _translate("MainWindow", "X+"))
        self.start_2.setText(_translate("MainWindow", "Start"))
        self.groupBox_auto.setTabText(self.groupBox_auto.indexOf(self.push), _translate("MainWindow", "Push"))
        self.label_23.setText(_translate("MainWindow", "Distance:"))
        self.label_25.setText(_translate("MainWindow", "(uN)"))
        self.label_28.setText(_translate("MainWindow", "(um)"))
        self.pick_distance.setText(_translate("MainWindow", "6.5"))
        self.label_31.setText(_translate("MainWindow", "Force:"))
        self.pick_force.setText(_translate("MainWindow", "200"))
        self.label_33.setText(_translate("MainWindow", "Direction:"))
        self.pick_direction.setItemText(0, _translate("MainWindow", "X+"))
        self.label_37.setText(_translate("MainWindow", "Max attempts:"))
        self.start_3.setText(_translate("MainWindow", "Start"))
        self.groupBox_auto.setTabText(self.groupBox_auto.indexOf(self.pick), _translate("MainWindow", "Pick"))
        self.label_40.setText(_translate("MainWindow", "Final height:"))
        self.label_41.setText(_translate("MainWindow", "(uN)"))
        self.label_43.setText(_translate("MainWindow", "Max attempts:"))
        self.label_44.setText(_translate("MainWindow", "(um)"))
        self.place_height.setText(_translate("MainWindow", "8"))
        self.place_fmin.setText(_translate("MainWindow", "40"))
        self.label_48.setText(_translate("MainWindow", "Initial force:"))
        self.label_49.setText(_translate("MainWindow", "(uN)"))
        self.label_50.setText(_translate("MainWindow", "Max force:"))
        self.place_fmax.setText(_translate("MainWindow", "50"))
        self.start_4.setText(_translate("MainWindow", "Start"))
        self.groupBox_auto.setTabText(self.groupBox_auto.indexOf(self.place), _translate("MainWindow", "Place"))
        self.label_54.setText(_translate("MainWindow", "F (uN)"))
        self.reset_force.setText(_translate("MainWindow", "ResetF"))
        self.stop.setText(_translate("MainWindow", "Stop"))
        self.label_84.setText(_translate("MainWindow", "Z:"))
        self.goto_target_2.setText(_translate("MainWindow", "Goto Clean"))
        self.label_83.setText(_translate("MainWindow", "X:"))
        self.label_85.setText(_translate("MainWindow", "Y:"))
        self.get_xyz_4.setText(_translate("MainWindow", "Get Clean"))
        self.label_68.setText(_translate("MainWindow", "Clean"))
        self.label_61.setText(_translate("MainWindow", "X:"))
        self.X_3.setText(_translate("MainWindow", "720"))
        self.calibrate.setText(_translate("MainWindow", "Calibrate"))
        self.Y_3.setText(_translate("MainWindow", "540"))
        self.label_60.setText(_translate("MainWindow", "Y:"))
        self.label_67.setText(_translate("MainWindow", "Tip"))
        self.goto_xz.setText(_translate("MainWindow", "GotoXZ"))
        self.get_xz.setText(_translate("MainWindow", "GetXZ"))
        self.recenter.setText(_translate("MainWindow", "Recenter"))
        self.label_59.setText(_translate("MainWindow", "Z:"))
        self.label_55.setText(_translate("MainWindow", "X:"))
        self.label_66.setText(_translate("MainWindow", " Micro"))
        self.label_230.setText(_translate("MainWindow", " Z"))
        self.cx.setText(_translate("MainWindow", "0"))
        self.label_229.setText(_translate("MainWindow", "XY"))
        self.cy.setText(_translate("MainWindow", "0"))
        self.up_loc.setText(_translate("MainWindow", "0"))
        self.label_92.setText(_translate("MainWindow", "Step Size:"))
        self.label_91.setText(_translate("MainWindow", "TargetX:"))
        self.keyclose.setText(_translate("MainWindow", "close"))
        self.cz.setText(_translate("MainWindow", "0"))
        self.keystart.setText(_translate("MainWindow", "start"))
        self.label_90.setText(_translate("MainWindow", "TargetY:"))
        self.label_231.setText(_translate("MainWindow", "(um)"))
        self.label_89.setText(_translate("MainWindow", "TargetZ:"))
        self.rezero.setText(_translate("MainWindow", "Rezero"))
        self.label_56.setText(_translate("MainWindow", "TargetX:"))
        self.target_z.setText(_translate("MainWindow", "0"))
        self.label_57.setText(_translate("MainWindow", "TargetY:"))
        self.target_y.setText(_translate("MainWindow", "0"))
        self.goto_target.setText(_translate("MainWindow", "GotoTarget"))
        self.label_65.setText(_translate("MainWindow", "Target"))
        self.get_xyz_2.setText(_translate("MainWindow", "Get new Target"))
        self.target_x.setText(_translate("MainWindow", "0"))
        self.label_58.setText(_translate("MainWindow", "TargetZ:"))
        self.label_51.setText(_translate("MainWindow", "X:"))
        self.label_52.setText(_translate("MainWindow", "Y:"))
        self.label_53.setText(_translate("MainWindow", "Z:"))
        self.rezero_2.setText(_translate("MainWindow", "Goto 0"))
        self.label_62.setText(_translate("MainWindow", "X1:"))
        self.label_64.setText(_translate("MainWindow", "Z1:"))
        self.label_63.setText(_translate("MainWindow", "Y1:"))
        self.goto_xyz_2.setText(_translate("MainWindow", "Goto X1Y1Z1"))
        self.get_xyz.setText(_translate("MainWindow", "Get XYZ"))
        self.get_xyz_3.setText(_translate("MainWindow", "Get X1Y1Z1"))
        self.goto_xyz.setText(_translate("MainWindow", "Goto XYZ"))
        self.label_100.setText(_translate("MainWindow", "Land"))
        self.label.setText(_translate("MainWindow", "Rows:"))
        self.label_2.setText(_translate("MainWindow", "Columns:"))
        self.label_3.setText(_translate("MainWindow", "Size, Gap:"))
        self.array_size.setText(_translate("MainWindow", "6"))
        self.label_4.setText(_translate("MainWindow", "(um)"))
        self.push_only.setText(_translate("MainWindow", "PushOnly"))
        self.no_push.setText(_translate("MainWindow", "NoPush"))
        self.array_gap.setText(_translate("MainWindow", "18"))
        self.target_x.setText(_translate("MainWindow", str(loc(1))))
        self.target_y.setText(_translate("MainWindow", str(loc(2))))
        self.target_z.setText(_translate("MainWindow", str(loc(3))))
        self.X.setText(_translate("MainWindow", str(loc(4))))
        self.Y.setText(_translate("MainWindow", str(loc(5))))
        self.Z.setText(_translate("MainWindow", str(loc(6))))
        self.X_4.setText(_translate("MainWindow", str(loc(7))))
        self.Y_2.setText(_translate("MainWindow", str(loc(8))))
        self.Z_3.setText(_translate("MainWindow", str(loc(9))))
        self.X_7.setText(_translate("MainWindow", str(loc(10))))
        self.X_6.setText(_translate("MainWindow", str(loc(11))))
        self.X_5.setText(_translate("MainWindow", str(loc(12))))
        self.X_2.setText(_translate("MainWindow", str(loc(13))))
        self.Z_2.setText(_translate("MainWindow", str(loc(14))))
        self.x_p1.setText(_translate("MainWindow", str(loc(15))))
        self.y_p1.setText(_translate("MainWindow", str(loc(16))))
        self.x_p2.setText(_translate("MainWindow", str(loc(17))))
        self.y_p2.setText(_translate("MainWindow", str(loc(18))))
        self.degree.setText(_translate("MainWindow", str(loc(19))))
        self.X_3.setText(_translate("MainWindow", str(loc(20))))
        self.Y_3.setText(_translate("MainWindow", str(loc(21))))
        self.mark1_x.setText(_translate("MainWindow", str(loc(23))))
        self.mark1_y.setText(_translate("MainWindow", str(loc(24))))
        self.mark1_z.setText(_translate("MainWindow", str(loc(25))))
        self.mark2_x.setText(_translate("MainWindow", str(loc(26))))
        self.mark2_y.setText(_translate("MainWindow", str(loc(27))))
        self.mark2_z.setText(_translate("MainWindow", str(loc(28))))
        self.mark3_x.setText(_translate("MainWindow", str(loc(29))))
        self.mark3_y.setText(_translate("MainWindow", str(loc(30))))
        self.mark3_z.setText(_translate("MainWindow", str(loc(31))))
        self.mark4_x.setText(_translate("MainWindow", str(loc(32))))
        self.mark4_y.setText(_translate("MainWindow", str(loc(33))))
        self.mark4_z.setText(_translate("MainWindow", str(loc(34))))
        self.cx.setText(_translate("MainWindow", str(loc(35))))
        self.cz.setText(_translate("MainWindow", str(loc(36))))
        self.cy.setText(_translate("MainWindow", str(loc(37))))
        self.degree_3.setText(_translate("MainWindow", str(loc(38))))
        self.x_p1_3.setText(_translate("MainWindow", str(loc(39))))
        self.y_p1_3.setText(_translate("MainWindow", str(loc(40))))
        self.x_p2_3.setText(_translate("MainWindow", str(loc(41))))
        self.y_p2_3.setText(_translate("MainWindow", str(loc(42))))
