# Supplementary material for: Fully automatic transfer and measurement system for structural superlubric materials
Source: Nat Commun. 2023 Oct 10;14:6323. doi: 10.1038/s41467-023-41859-6 (PMC10564961; doi:10.1038/s41467-023-41859-6)
Supplement: Supplementary file 10 — Source Data [file 41467_2023_41859_MOESM10_ESM.zip]

Archive with 7 entries (7 files):
- Source Data/Figure_4.xlsx
- Source Data/Source Data.xlsx
- Source Data/Supplementary_Figure_10.xlsx
- Source Data/Supplementary_Figure_2.xlsx
- Source Data/Supplementary_Figure_7.xlsx
- Source Data/Supplementary_Figure_8.xlsx
- Source Data/Supplementary_Table_1.xlsx
