# Supplementary material for: Fully automatic transfer and measurement system for structural superlubric materials
Source: Nat Commun. 2023 Oct 10;14:6323. doi: 10.1038/s41467-023-41859-6 (PMC10564961; doi:10.1038/s41467-023-41859-6)
Supplement: Supplementary file 10 — Source Data [file 41467_2023_41859_MOESM10_ESM.zip › Source Data/Figure_4.xlsx]

## Sheet: Figure 4b
Figure 4b
	Normal Load (μN)	Friction (μN)
S4	200	1.68277	1.53936	1.16863	1.14275	1.79537	1.65023	1.83441	1.68557	1.69711	1.90639	1.95076	1.62692	2.03029	1.77011	2.75344	1.98048	1.69411	1.47345	1.74444	2.01762	1.56005	1.26576	1.47896	1.20392	1.51999	1.29657	1.35956	1.0814	1.44766	1.98105	1.84399	1.81237	1.65179	1.59758	1.65955	1.6783	1.69892	1.95545	1.85091	1.92148	1.85193	2.39965	1.71117	2.00952	1.8446	1.72024	2.1897	1.36993
	300	2.21551	2.0527	1.91588	2.12034	1.69456	2.20061	1.55816	2.01594	2.26998	2.48801	2.884	2.77062	2.36389	2.32671	2.97303	2.13197	2.15222	2.44402	2.53034	1.78438	2.28264	1.76086	2.00779	2.01229	2.11798	2.09303	2.15862	1.8993	2.08831	1.38156	1.88962	2.11677	1.8198	2.30227	2.19693	1.79363	1.37579	2.30689	2.98059	2.36132	2.00284	2.0874	2.3812	2.26061	2.48563	1.70555	1.61242	3.05023
	400	2.92901	2.70969	2.11603	2.62073	2.95843	2.64117	3.16168	2.66928	2.63503	1.98829	3.02479	2.41089	3.19931	2.60729	3.15836	4.4103	2.62193	2.41565	3.85915	2.36541	2.34228	3.29765	3.19723	3.42759	2.90937	3.51548	2.77808	3.25632	3.48749	3.59756	3.54784	2.48003	3.11036	3.56604	3.26217	3.03316	4.00269	4.70192	3.1736	3.37614	3.20632	2.94008	3.05939	3.20199	2.92754	3.18819	3.50366	2.36211
	500	3.03387	3.72332	3.49022	3.66874	3.04292	3.56764	2.98395	4.10104	3.8773	3.53294	3.54702	3.34904	3.24646	2.94893	3.30751	3.09907	3.93502	3.95099	3.45677	2.70892	2.81994	4.71649	3.72916	4.6783	4.79379	4.84818	3.58355	4.86037	4.55022	4.59057	3.72573	4.40988	2.6087	4.58735	3.18159	3.94045	4.20455	4.24256	4.14296	3.26989	4.12612	3.2107	2.42915	4.20664	4.09918	3.669	3.58741	3.91969
S6
	200	2.01684	1.81922	2.41504	2.11347	1.90552	1.82918	2.20443	1.74439	1.88952	1.83529	1.9871	1.92122	2.15676	2.3706	2.0122	1.73812	2.09409	2.03879	1.73613	2.24308	1.58038	1.68312	2.10124	2.5001	1.90937	2.17582	2.09627	1.84563	1.72787	2.31222	1.95238	2.10416	2.26557	2.02301	2.244	1.8838	2.0721	1.77948	2.08066	2.39244	2.7412	1.85381	1.91689	2.11306	1.71554	2.07676	2.41194	2.29623
	300	2.66406	1.97043	2.63376	2.20886	2.13016	2.48174	2.40188	1.88601	1.84069	2.28533	2.69794	2.08934	2.31184	2.41255	2.23221	2.80123	2.04286	2.34485	2.54352	2.61626	2.33465	1.94465	2.32406	2.96523	2.41522	2.59577	1.89123	2.13197	2.448	2.58028	2.31044	1.93896	2.4497	2.91396	3.2598	2.30098	2.39391	2.72864	2.65272	2.12075	3.39027	2.50609	2.44856	2.22157	2.79578	2.29723	2.78404	2.52946
	400	2.90059	3.16367	3.80157	2.91196	3.17099	2.51918	2.97544	2.90185	3.16063	2.74603	3.22726	1.67332	2.9984	3.56937	4.18835	2.93272	2.73573	2.66075	2.66727	2.56815	3.992	2.36768	3.04243	2.24092	3.00985	3.39675	2.81472	3.52593	2.10306	3.37064	3.04546	2.59306	3.16789	2.96646	3.16764	3.09598	3.56428	3.35311	2.96991	3.54734	2.60547	3.73989	3.43603	3.20338	3.49638	3.61141	2.86605	3.06755
	500	3.75834	3.28262	3.84929	2.84947	3.53653	3.69061	3.34867	2.14804	3.33377	3.60737	3.09939	4.02772	2.76889	2.53479	3.47359	2.79847	3.13654	3.8749	3.3652	4.15431	3.56712	3.1158	3.6884	2.95674	3.30639	3.36876	3.78476	3.14829	3.08037	3.12505	2.5741	2.85272	3.68552	3.55928	3.1882	2.56897	2.78747	2.76917	3.65287	3.79924	3.30955	3.67368	3.35849	2.91924	2.5596	3.40994	2.47265	2.90595
S8
	200	1.93125	3.27936	3.23674	2.9219	3.44762	2.94009	2.21234	2.90913	3.20032	2.96838	3.17342	2.69069	2.65111	2.15627	2.18486	2.76763	2.58896	3.19789	2.42681	2.44617	3.06171	2.72173	2.54338	3.18385	2.77183	3.05191	2.74928	2.00525	2.46393	2.73185	2.30961	3.04846	3.26709	3.12368	3.36098	3.06391	2.34401	2.66675	3.86992	2.25955	3.3824	2.99485	2.90717	3.30279	2.77507	2.62495	2.95977	2.74132
	300	2.53455	3.32371	3.40096	2.85244	3.23797	3.62116	2.75927	2.81501	3.33615	2.8075	3.82558	2.86765	2.75626	2.80713	2.324	2.62542	2.51021	2.71094	3.0388	2.32785	2.93537	2.65013	2.22425	3.4806	3.90921	3.18969	2.82386	3.05557	4.06885	2.77312	3.86422	2.68006	3.10144	2.83904	3.6552	2.84501	2.69297	3.66067	3.38393	3.43424	3.59678	3.23366	2.93294	2.84302	2.51021	2.10324	3.68543	3.31392
	400	3.81412	3.73766	3.71127	3.17119	2.91	3.04115	3.13985	3.72466	3.32557	3.17871	4.01147	2.73317	3.60289	3.34225	3.12733	3.35459	3.53172	3.12826	3.11246	3.32848	3.04645	2.46214	3.21763	2.58383	3.09024	3.6768	3.71682	4.06644	4.52767	3.18097	2.90148	3.78248	2.80139	3.65465	3.59018	3.02701	3.00319	3.56594	3.90661	3.40844	3.20726	3.8958	2.8037	3.17109	4.28129	4.06225	3.42081	2.7316
	500	3.12823	3.79552	3.52355	4.17706	4.20639	3.31384	3.72991	3.23545	4.36903	2.85881	4.43314	3.69313	3.14804	4.16285	3.64373	3.56132	3.13421	2.84017	3.44212	3.02979	4.02994	4.11194	2.64686	3.63145	3.86622	3.56376	4.02975	4.02006	3.92624	3.70126	3.58962	3.84494	3.3442	3.66982	3.82418	4.40206	2.76049	4.55225	3.67459	3.63937	3.09516	5.11314	5.55128	4.32785	4.52006	3.96532	3.80168	4.5611
S10
	200	2.75929	2.10454	2.81537	2.50619	1.13857	2.61433	1.95336	2.77028	2.32339	2.45463	2.64945	2.50242	2.71428	2.59175	2.37186	3.03383	2.83579	2.5965	2.90962	2.38217	2.87256	3.03783	2.47319	2.49151	2.85649	1.89139	1.79491	2.3498	2.20159	2.62036	2.6104	2.15409	1.95557	2.48469	2.42954	2.90138	2.36751	1.92476	2.17205	2.10977	2.35326	2.45277	2.46692	1.75737	2.42455	2.40203	2.81877	2.12064
	300	2.36149	1.51256	2.53651	2.72958	1.97371	2.64858	2.16885	2.53819	2.59712	2.88072	2.50294	2.97964	2.87732	2.64657	3.59359	2.99635	3.09579	1.99841	1.69057	2.51924	2.63643	3.0257	2.3234	2.61672	2.34146	2.90498	2.32305	2.52792	2.78961	2.69801	2.45672	2.28743	2.92916	2.7872	2.58118	3.02234	2.28011	2.56751	2.08006	2.70157	2.62839	3.15882	2.45352	2.85517	2.71317	2.73652	2.52079	2.94642
	400	2.53179	2.75894	2.68638	2.65825	3.11167	3.00794	3.76873	3.49191	3.69008	3.13664	3.50878	2.837	3.11505	3.68407	3.95307	2.90934	3.0012	3.46323	3.82567	3.23397	3.429	3.82289	2.78506	3.31332	3.58229	2.89834	3.83465	2.67744	3.00677	2.75041	3.13985	3.52995	3.59045	3.25429	3.2034	3.45587	3.74715	3.22842	2.60825	2.62299	3.32256	2.90272	3.62024	3.37174	2.76096	3.73513	2.65417	3.11975
	500	3.81412	3.73766	3.71127	3.17119	2.91	3.04115	3.13985	3.72466	3.32557	3.17871	4.01147	2.73317	3.60289	3.34225	3.12733	3.35459	3.53172	3.12826	3.11246	3.32848	3.04645	2.46214	3.21763	2.58383	3.09024	3.6768	3.71682	4.06644	4.52767	3.18097	2.90148	3.78248	2.80139	3.65465	3.59018	3.02701	3.00319	3.56594	3.90661	3.40844	3.20726	3.8958	2.8037	3.17109	4.28129	4.06225	3.42081	2.7316
[truncated: 4 more columns]

## Sheet: Figure 4c
Figure 4c
		Friction f0 (μN)
	Flake Size	Sample 1	Sample 2	Sample 3	Sample 4	Sample 5	Sample 6	Sample 7	Sample 8	Sample 9	Sample 10	Sample 11	Sample 12
	4 μm	0.510469	0.132177	0.133947	0.163514	2.4499	0.105207	0.496937	0.295967	2.39424	0.386848	0.379539	0.228705
		Sample 1	Sample 2	Sample 3	Sample 4	Sample 5	Sample 6	Sample 7	Sample 8	Sample 9	Sample 10	Sample 11	Sample 12	Sample 13	Sample 14	Sample 15	Sample 16	Sample 17	Sample 18	Sample 19	Sample 20	Sample 21	Sample 22	Sample 23	Sample 24	Sample 25	Sample 26	Sample 27	Sample 28	Sample 29	Sample 30	Sample 31	Sample 32
	6 μm	1.62263	1.76621	0.888366	1.16306	1.11043	2.43826	0.406193	1.7371	0.403561	0.479886	0.101768	4.7527	2.41292	1.08302	4.22094	2.24681	0.491392	4.6432	0.358555	2.98495	0.215168	0.302821	2.73661	2.18975	0.156132	0.104014	0.117019	0.11374	0.827375	0.46802	2.26141	0.99036
		Sample 1	Sample 2	Sample 3	Sample 4	Sample 5	Sample 6	Sample 7	Sample 8	Sample 9	Sample 10	Sample 11	Sample 12	Sample 13	Sample 14	Sample 15	Sample 16	Sample 17	Sample 18	Sample 19	Sample 20	Sample 21	Sample 22	Sample 23	Sample 24	Sample 25	Sample 26	Sample 27	Sample 28	Sample 29	Sample 30	Sample 31	Sample 32	Sample 33	Sample 34	Sample 35	Sample 36	Sample 37	Sample 38	Sample 39	Sample 40	Sample 41	Sample 42	Sample 43	Sample 44	Sample 45
	8 μm	4.21029	2.23893	2.21706	3.59487	2.41945	2.2256	0.162903	0.900928	0.471197	3.42178	0.0320203	1.14977	2.7257	0.7816	2.27205	4.68773	1.08768	0.243078	2.23732	2.41591	0.29454	1.66951	1.61207	2.69888	4.61321	2.9648	0.106468	0.34475	4.81099	0.112079	1.13153	6.19322	1.74599	0.4011	1.71356	1.62271	0.369135	0.0691651	0.471073	1.02361	2.3917	0.501459	5.38623	4.74222	0.126531
		Sample 1	Sample 2	Sample 3	Sample 4	Sample 5	Sample 6	Sample 7	Sample 8	Sample 9	Sample 10	Sample 11	Sample 12	Sample 13	Sample 14	Sample 15	Sample 16	Sample 17	Sample 18	Sample 19	Sample 20	Sample 21	Sample 22	Sample 23	Sample 24	Sample 25	Sample 26	Sample 27	Sample 28	Sample 29	Sample 30	Sample 31	Sample 32	Sample 33	Sample 34	Sample 35	Sample 36	Sample 37	Sample 38	Sample 39	Sample 40	Sample 41	Sample 42	Sample 43	Sample 44	Sample 45	Sample 46	Sample 47	Sample 48
	10 μm	1.01232	4.78015	6.1455	3.56657	4.59915	0.491385	5.14697	4.70054	1.72698	1.12695	2.7373	2.24604	0.163959	0.0870674	0.0308005	4.25321	2.70145	0.781928	0.0968483	2.94652	1.17733	2.46497	0.347551	2.23175	0.526319	0.43544	1.10601	3.80761	1.26119	1.65537	0.205313	1.29441	5.68579	5.78098	1.61416	2.22194	3.9447	6.43964	0.444596	2.26128	4.74462	3.42453	2.31619	0.965708	5.23859	5.51248	5.53277	0.928018
[truncated: 14 more columns]

## Sheet: Figure 4d
Figure 4d
		Coefficient μ
	Flake Size	Sample 1	Sample 2	Sample 3	Sample 4	Sample 5	Sample 6	Sample 7	Sample 8	Sample 9	Sample 10	Sample 11	Sample 12
	4 μm	0.00531096	0.00267414	0.00361321	0.00362881	0.00120592	0.00051445	0.0258936	0.00671733	0.0134794	0.00656827	0.0167067	0.00737633
		Sample 1	Sample 2	Sample 3	Sample 4	Sample 5	Sample 6	Sample 7	Sample 8	Sample 9	Sample 10	Sample 11	Sample 12	Sample 13	Sample 14	Sample 15	Sample 16	Sample 17	Sample 18	Sample 19	Sample 20	Sample 21	Sample 22	Sample 23	Sample 24	Sample 25	Sample 26	Sample 27	Sample 28	Sample 29	Sample 30	Sample 31	Sample 32
	6 μm	0.0077367	0.0033065	0.0036742	0.00119158	0.00196294	0.0490416	0.00278056	0.0118112	0.00521966	0.0118596	0.0258708	0.00435524	0.0064668	0.00053831	0.00740422	0.0151337	0.00367374	0.044515	0.0111137	0.00650374	0.00155429	0.00767424	0.00978697	0.0310357	0.00974881	0.00304691	0.0173154	0.00590979	0.0134403	0.00669818	0.016649	0.0249297
		Sample 1	Sample 2	Sample 3	Sample 4	Sample 5	Sample 6	Sample 7	Sample 8	Sample 9	Sample 10	Sample 11	Sample 12	Sample 13	Sample 14	Sample 15	Sample 16	Sample 17	Sample 18	Sample 19	Sample 20	Sample 21	Sample 22	Sample 23	Sample 24	Sample 25	Sample 26	Sample 27	Sample 28	Sample 29	Sample 30	Sample 31	Sample 32	Sample 33	Sample 34	Sample 35	Sample 36	Sample 37	Sample 38	Sample 39	Sample 40	Sample 41	Sample 42	Sample 43	Sample 44	Sample 45
	8 μm	0.0446391	0.0134649	0.0029259	0.0065594	0.00264586	0.00123352	0.0166022	0.00655032	0.00766888	0.0151344	0.00340525	0.00669616	0.00776766	0.00736362	0.0489824	0.0164001	0.00363283	0.0409571	0.00526433	0.0118065	0.00592618	0.0310663	0.00592314	0.00159369	0.0257962	0.00370006	0.0111834	0.0247732	0.00436463	0.00969343	0.00193889	0.00049382	0.00199541	0.0119457	0.00198774	0.0092968	0.0173619	0.00628876	0.0210745	0.00112402	0.00232017	0.00993343	0.00973341	0.0118013	0.00271874
		Sample 1	Sample 2	Sample 3	Sample 4	Sample 5	Sample 6	Sample 7	Sample 8	Sample 9	Sample 10	Sample 11	Sample 12	Sample 13	Sample 14	Sample 15	Sample 16	Sample 17	Sample 18	Sample 19	Sample 20	Sample 21	Sample 22	Sample 23	Sample 24	Sample 25	Sample 26	Sample 27	Sample 28	Sample 29	Sample 30	Sample 31	Sample 32	Sample 33	Sample 34	Sample 35	Sample 36	Sample 37	Sample 38	Sample 39	Sample 40	Sample 41	Sample 42	Sample 43	Sample 44	Sample 45	Sample 46	Sample 47	Sample 48
	10 μm	0.00744757	0.00430117	0.00122195	0.0119033	0.00123233	0.00286825	0.00656256	0.00162216	0.00371076	0.00625625	0.00206235	0.00047008	0.00590202	0.0445909	0.00106233	0.00704017	0.00969762	0.0409433	0.00992774	0.00579201	0.0111497	0.00654693	0.00860683	0.0022146	0.0136335	0.00669619	0.00933206	0.00037612	0.0174312	0.00433758	0.0492028	0.00067927	0.00252103	0.00124687	0.00334326	0.00767759	0.0259932	0.00742432	0.0119386	0.00527574	0.0310475	0.003079	0.00208032	0.0150595	0.00219344	0.00359974	0.02115	0.0158023
[truncated: 16 more columns]
