# Supplementary material for: Fully automatic transfer and measurement system for structural superlubric materials
Source: Nat Commun. 2023 Oct 10;14:6323. doi: 10.1038/s41467-023-41859-6 (PMC10564961; doi:10.1038/s41467-023-41859-6)
Supplement: Supplementary file 10 — Source Data [file 41467_2023_41859_MOESM10_ESM.zip › Source Data/Source Data.xlsx]

## Sheet: Figure 4b
Figure 4b
	Normal Load (μN)	Friction (μN)
S4	200	1.68277	1.53936	1.16863	1.14275	1.79537	1.65023	1.83441	1.68557	1.69711	1.90639	1.95076	1.62692	2.03029	1.77011	2.75344	1.98048	1.69411	1.47345	1.74444	2.01762	1.56005	1.26576	1.47896	1.20392	1.51999	1.29657	1.35956	1.0814	1.44766	1.98105	1.84399	1.81237	1.65179	1.59758	1.65955	1.6783	1.69892	1.95545	1.85091	1.92148	1.85193	2.39965	1.71117	2.00952	1.8446	1.72024	2.1897	1.36993
	300	2.21551	2.0527	1.91588	2.12034	1.69456	2.20061	1.55816	2.01594	2.26998	2.48801	2.884	2.77062	2.36389	2.32671	2.97303	2.13197	2.15222	2.44402	2.53034	1.78438	2.28264	1.76086	2.00779	2.01229	2.11798	2.09303	2.15862	1.8993	2.08831	1.38156	1.88962	2.11677	1.8198	2.30227	2.19693	1.79363	1.37579	2.30689	2.98059	2.36132	2.00284	2.0874	2.3812	2.26061	2.48563	1.70555	1.61242	3.05023
	400	2.92901	2.70969	2.11603	2.62073	2.95843	2.64117	3.16168	2.66928	2.63503	1.98829	3.02479	2.41089	3.19931	2.60729	3.15836	4.4103	2.62193	2.41565	3.85915	2.36541	2.34228	3.29765	3.19723	3.42759	2.90937	3.51548	2.77808	3.25632	3.48749	3.59756	3.54784	2.48003	3.11036	3.56604	3.26217	3.03316	4.00269	4.70192	3.1736	3.37614	3.20632	2.94008	3.05939	3.20199	2.92754	3.18819	3.50366	2.36211
	500	3.03387	3.72332	3.49022	3.66874	3.04292	3.56764	2.98395	4.10104	3.8773	3.53294	3.54702	3.34904	3.24646	2.94893	3.30751	3.09907	3.93502	3.95099	3.45677	2.70892	2.81994	4.71649	3.72916	4.6783	4.79379	4.84818	3.58355	4.86037	4.55022	4.59057	3.72573	4.40988	2.6087	4.58735	3.18159	3.94045	4.20455	4.24256	4.14296	3.26989	4.12612	3.2107	2.42915	4.20664	4.09918	3.669	3.58741	3.91969
S6
	200	2.01684	1.81922	2.41504	2.11347	1.90552	1.82918	2.20443	1.74439	1.88952	1.83529	1.9871	1.92122	2.15676	2.3706	2.0122	1.73812	2.09409	2.03879	1.73613	2.24308	1.58038	1.68312	2.10124	2.5001	1.90937	2.17582	2.09627	1.84563	1.72787	2.31222	1.95238	2.10416	2.26557	2.02301	2.244	1.8838	2.0721	1.77948	2.08066	2.39244	2.7412	1.85381	1.91689	2.11306	1.71554	2.07676	2.41194	2.29623
	300	2.66406	1.97043	2.63376	2.20886	2.13016	2.48174	2.40188	1.88601	1.84069	2.28533	2.69794	2.08934	2.31184	2.41255	2.23221	2.80123	2.04286	2.34485	2.54352	2.61626	2.33465	1.94465	2.32406	2.96523	2.41522	2.59577	1.89123	2.13197	2.448	2.58028	2.31044	1.93896	2.4497	2.91396	3.2598	2.30098	2.39391	2.72864	2.65272	2.12075	3.39027	2.50609	2.44856	2.22157	2.79578	2.29723	2.78404	2.52946
	400	2.90059	3.16367	3.80157	2.91196	3.17099	2.51918	2.97544	2.90185	3.16063	2.74603	3.22726	1.67332	2.9984	3.56937	4.18835	2.93272	2.73573	2.66075	2.66727	2.56815	3.992	2.36768	3.04243	2.24092	3.00985	3.39675	2.81472	3.52593	2.10306	3.37064	3.04546	2.59306	3.16789	2.96646	3.16764	3.09598	3.56428	3.35311	2.96991	3.54734	2.60547	3.73989	3.43603	3.20338	3.49638	3.61141	2.86605	3.06755
	500	3.75834	3.28262	3.84929	2.84947	3.53653	3.69061	3.34867	2.14804	3.33377	3.60737	3.09939	4.02772	2.76889	2.53479	3.47359	2.79847	3.13654	3.8749	3.3652	4.15431	3.56712	3.1158	3.6884	2.95674	3.30639	3.36876	3.78476	3.14829	3.08037	3.12505	2.5741	2.85272	3.68552	3.55928	3.1882	2.56897	2.78747	2.76917	3.65287	3.79924	3.30955	3.67368	3.35849	2.91924	2.5596	3.40994	2.47265	2.90595
S8
	200	1.93125	3.27936	3.23674	2.9219	3.44762	2.94009	2.21234	2.90913	3.20032	2.96838	3.17342	2.69069	2.65111	2.15627	2.18486	2.76763	2.58896	3.19789	2.42681	2.44617	3.06171	2.72173	2.54338	3.18385	2.77183	3.05191	2.74928	2.00525	2.46393	2.73185	2.30961	3.04846	3.26709	3.12368	3.36098	3.06391	2.34401	2.66675	3.86992	2.25955	3.3824	2.99485	2.90717	3.30279	2.77507	2.62495	2.95977	2.74132
	300	2.53455	3.32371	3.40096	2.85244	3.23797	3.62116	2.75927	2.81501	3.33615	2.8075	3.82558	2.86765	2.75626	2.80713	2.324	2.62542	2.51021	2.71094	3.0388	2.32785	2.93537	2.65013	2.22425	3.4806	3.90921	3.18969	2.82386	3.05557	4.06885	2.77312	3.86422	2.68006	3.10144	2.83904	3.6552	2.84501	2.69297	3.66067	3.38393	3.43424	3.59678	3.23366	2.93294	2.84302	2.51021	2.10324	3.68543	3.31392
	400	3.81412	3.73766	3.71127	3.17119	2.91	3.04115	3.13985	3.72466	3.32557	3.17871	4.01147	2.73317	3.60289	3.34225	3.12733	3.35459	3.53172	3.12826	3.11246	3.32848	3.04645	2.46214	3.21763	2.58383	3.09024	3.6768	3.71682	4.06644	4.52767	3.18097	2.90148	3.78248	2.80139	3.65465	3.59018	3.02701	3.00319	3.56594	3.90661	3.40844	3.20726	3.8958	2.8037	3.17109	4.28129	4.06225	3.42081	2.7316
	500	3.12823	3.79552	3.52355	4.17706	4.20639	3.31384	3.72991	3.23545	4.36903	2.85881	4.43314	3.69313	3.14804	4.16285	3.64373	3.56132	3.13421	2.84017	3.44212	3.02979	4.02994	4.11194	2.64686	3.63145	3.86622	3.56376	4.02975	4.02006	3.92624	3.70126	3.58962	3.84494	3.3442	3.66982	3.82418	4.40206	2.76049	4.55225	3.67459	3.63937	3.09516	5.11314	5.55128	4.32785	4.52006	3.96532	3.80168	4.5611
S10
	200	2.75929	2.10454	2.81537	2.50619	1.13857	2.61433	1.95336	2.77028	2.32339	2.45463	2.64945	2.50242	2.71428	2.59175	2.37186	3.03383	2.83579	2.5965	2.90962	2.38217	2.87256	3.03783	2.47319	2.49151	2.85649	1.89139	1.79491	2.3498	2.20159	2.62036	2.6104	2.15409	1.95557	2.48469	2.42954	2.90138	2.36751	1.92476	2.17205	2.10977	2.35326	2.45277	2.46692	1.75737	2.42455	2.40203	2.81877	2.12064
	300	2.36149	1.51256	2.53651	2.72958	1.97371	2.64858	2.16885	2.53819	2.59712	2.88072	2.50294	2.97964	2.87732	2.64657	3.59359	2.99635	3.09579	1.99841	1.69057	2.51924	2.63643	3.0257	2.3234	2.61672	2.34146	2.90498	2.32305	2.52792	2.78961	2.69801	2.45672	2.28743	2.92916	2.7872	2.58118	3.02234	2.28011	2.56751	2.08006	2.70157	2.62839	3.15882	2.45352	2.85517	2.71317	2.73652	2.52079	2.94642
	400	2.53179	2.75894	2.68638	2.65825	3.11167	3.00794	3.76873	3.49191	3.69008	3.13664	3.50878	2.837	3.11505	3.68407	3.95307	2.90934	3.0012	3.46323	3.82567	3.23397	3.429	3.82289	2.78506	3.31332	3.58229	2.89834	3.83465	2.67744	3.00677	2.75041	3.13985	3.52995	3.59045	3.25429	3.2034	3.45587	3.74715	3.22842	2.60825	2.62299	3.32256	2.90272	3.62024	3.37174	2.76096	3.73513	2.65417	3.11975
	500	3.81412	3.73766	3.71127	3.17119	2.91	3.04115	3.13985	3.72466	3.32557	3.17871	4.01147	2.73317	3.60289	3.34225	3.12733	3.35459	3.53172	3.12826	3.11246	3.32848	3.04645	2.46214	3.21763	2.58383	3.09024	3.6768	3.71682	4.06644	4.52767	3.18097	2.90148	3.78248	2.80139	3.65465	3.59018	3.02701	3.00319	3.56594	3.90661	3.40844	3.20726	3.8958	2.8037	3.17109	4.28129	4.06225	3.42081	2.7316
[truncated: 4 more columns]

## Sheet: Figure 4c
Figure 4c
		Friction f0 (μN)
	Flake Size	Sample 1	Sample 2	Sample 3	Sample 4	Sample 5	Sample 6	Sample 7	Sample 8	Sample 9	Sample 10	Sample 11	Sample 12
	4 μm	0.510469	0.132177	0.133947	0.163514	2.4499	0.105207	0.496937	0.295967	2.39424	0.386848	0.379539	0.228705
		Sample 1	Sample 2	Sample 3	Sample 4	Sample 5	Sample 6	Sample 7	Sample 8	Sample 9	Sample 10	Sample 11	Sample 12	Sample 13	Sample 14	Sample 15	Sample 16	Sample 17	Sample 18	Sample 19	Sample 20	Sample 21	Sample 22	Sample 23	Sample 24	Sample 25	Sample 26	Sample 27	Sample 28	Sample 29	Sample 30	Sample 31	Sample 32
	6 μm	1.62263	1.76621	0.888366	1.16306	1.11043	2.43826	0.406193	1.7371	0.403561	0.479886	0.101768	4.7527	2.41292	1.08302	4.22094	2.24681	0.491392	4.6432	0.358555	2.98495	0.215168	0.302821	2.73661	2.18975	0.156132	0.104014	0.117019	0.11374	0.827375	0.46802	2.26141	0.99036
		Sample 1	Sample 2	Sample 3	Sample 4	Sample 5	Sample 6	Sample 7	Sample 8	Sample 9	Sample 10	Sample 11	Sample 12	Sample 13	Sample 14	Sample 15	Sample 16	Sample 17	Sample 18	Sample 19	Sample 20	Sample 21	Sample 22	Sample 23	Sample 24	Sample 25	Sample 26	Sample 27	Sample 28	Sample 29	Sample 30	Sample 31	Sample 32	Sample 33	Sample 34	Sample 35	Sample 36	Sample 37	Sample 38	Sample 39	Sample 40	Sample 41	Sample 42	Sample 43	Sample 44	Sample 45
	8 μm	4.21029	2.23893	2.21706	3.59487	2.41945	2.2256	0.162903	0.900928	0.471197	3.42178	0.0320203	1.14977	2.7257	0.7816	2.27205	4.68773	1.08768	0.243078	2.23732	2.41591	0.29454	1.66951	1.61207	2.69888	4.61321	2.9648	0.106468	0.34475	4.81099	0.112079	1.13153	6.19322	1.74599	0.4011	1.71356	1.62271	0.369135	0.0691651	0.471073	1.02361	2.3917	0.501459	5.38623	4.74222	0.126531
		Sample 1	Sample 2	Sample 3	Sample 4	Sample 5	Sample 6	Sample 7	Sample 8	Sample 9	Sample 10	Sample 11	Sample 12	Sample 13	Sample 14	Sample 15	Sample 16	Sample 17	Sample 18	Sample 19	Sample 20	Sample 21	Sample 22	Sample 23	Sample 24	Sample 25	Sample 26	Sample 27	Sample 28	Sample 29	Sample 30	Sample 31	Sample 32	Sample 33	Sample 34	Sample 35	Sample 36	Sample 37	Sample 38	Sample 39	Sample 40	Sample 41	Sample 42	Sample 43	Sample 44	Sample 45	Sample 46	Sample 47	Sample 48
	10 μm	1.01232	4.78015	6.1455	3.56657	4.59915	0.491385	5.14697	4.70054	1.72698	1.12695	2.7373	2.24604	0.163959	0.0870674	0.0308005	4.25321	2.70145	0.781928	0.0968483	2.94652	1.17733	2.46497	0.347551	2.23175	0.526319	0.43544	1.10601	3.80761	1.26119	1.65537	0.205313	1.29441	5.68579	5.78098	1.61416	2.22194	3.9447	6.43964	0.444596	2.26128	4.74462	3.42453	2.31619	0.965708	5.23859	5.51248	5.53277	0.928018
[truncated: 14 more columns]

## Sheet: Figure 4d
Figure 4d
		Coefficient μ
	Flake Size	Sample 1	Sample 2	Sample 3	Sample 4	Sample 5	Sample 6	Sample 7	Sample 8	Sample 9	Sample 10	Sample 11	Sample 12
	4 μm	0.00531096	0.00267414	0.00361321	0.00362881	0.00120592	0.00051445	0.0258936	0.00671733	0.0134794	0.00656827	0.0167067	0.00737633
		Sample 1	Sample 2	Sample 3	Sample 4	Sample 5	Sample 6	Sample 7	Sample 8	Sample 9	Sample 10	Sample 11	Sample 12	Sample 13	Sample 14	Sample 15	Sample 16	Sample 17	Sample 18	Sample 19	Sample 20	Sample 21	Sample 22	Sample 23	Sample 24	Sample 25	Sample 26	Sample 27	Sample 28	Sample 29	Sample 30	Sample 31	Sample 32
	6 μm	0.0077367	0.0033065	0.0036742	0.00119158	0.00196294	0.0490416	0.00278056	0.0118112	0.00521966	0.0118596	0.0258708	0.00435524	0.0064668	0.00053831	0.00740422	0.0151337	0.00367374	0.044515	0.0111137	0.00650374	0.00155429	0.00767424	0.00978697	0.0310357	0.00974881	0.00304691	0.0173154	0.00590979	0.0134403	0.00669818	0.016649	0.0249297
		Sample 1	Sample 2	Sample 3	Sample 4	Sample 5	Sample 6	Sample 7	Sample 8	Sample 9	Sample 10	Sample 11	Sample 12	Sample 13	Sample 14	Sample 15	Sample 16	Sample 17	Sample 18	Sample 19	Sample 20	Sample 21	Sample 22	Sample 23	Sample 24	Sample 25	Sample 26	Sample 27	Sample 28	Sample 29	Sample 30	Sample 31	Sample 32	Sample 33	Sample 34	Sample 35	Sample 36	Sample 37	Sample 38	Sample 39	Sample 40	Sample 41	Sample 42	Sample 43	Sample 44	Sample 45
	8 μm	0.0446391	0.0134649	0.0029259	0.0065594	0.00264586	0.00123352	0.0166022	0.00655032	0.00766888	0.0151344	0.00340525	0.00669616	0.00776766	0.00736362	0.0489824	0.0164001	0.00363283	0.0409571	0.00526433	0.0118065	0.00592618	0.0310663	0.00592314	0.00159369	0.0257962	0.00370006	0.0111834	0.0247732	0.00436463	0.00969343	0.00193889	0.00049382	0.00199541	0.0119457	0.00198774	0.0092968	0.0173619	0.00628876	0.0210745	0.00112402	0.00232017	0.00993343	0.00973341	0.0118013	0.00271874
		Sample 1	Sample 2	Sample 3	Sample 4	Sample 5	Sample 6	Sample 7	Sample 8	Sample 9	Sample 10	Sample 11	Sample 12	Sample 13	Sample 14	Sample 15	Sample 16	Sample 17	Sample 18	Sample 19	Sample 20	Sample 21	Sample 22	Sample 23	Sample 24	Sample 25	Sample 26	Sample 27	Sample 28	Sample 29	Sample 30	Sample 31	Sample 32	Sample 33	Sample 34	Sample 35	Sample 36	Sample 37	Sample 38	Sample 39	Sample 40	Sample 41	Sample 42	Sample 43	Sample 44	Sample 45	Sample 46	Sample 47	Sample 48
	10 μm	0.00744757	0.00430117	0.00122195	0.0119033	0.00123233	0.00286825	0.00656256	0.00162216	0.00371076	0.00625625	0.00206235	0.00047008	0.00590202	0.0445909	0.00106233	0.00704017	0.00969762	0.0409433	0.00992774	0.00579201	0.0111497	0.00654693	0.00860683	0.0022146	0.0136335	0.00669619	0.00933206	0.00037612	0.0174312	0.00433758	0.0492028	0.00067927	0.00252103	0.00124687	0.00334326	0.00767759	0.0259932	0.00742432	0.0119386	0.00527574	0.0310475	0.003079	0.00208032	0.0150595	0.00219344	0.00359974	0.02115	0.0158023
[truncated: 16 more columns]

## Sheet: Supplementary Figure 2a
Supplementary Figure 2a
		Normal Pressure for Pushing (μN)
	Flake Size	Sample 1	Sample 2	Sample 3	Sample 4	Sample 5	Sample 6	Sample 7	Sample 8	Sample 9	Sample 10	Sample 11	Sample 12	Sample 13	Sample 14	Sample 15	Sample 16	Sample 17	Sample 18	Sample 19	Sample 20	Sample 21	Sample 22	Sample 23	Sample 24	Sample 25	Sample 26	Sample 27
	4 μm	24	28	30	30	31	35	36	38	40	42	44	46	48	48	48	50	50	52	58	60	60	60	61	62	64	70	74
		Sample 1	Sample 2	Sample 3	Sample 4	Sample 5	Sample 6	Sample 7	Sample 8	Sample 9	Sample 10	Sample 11	Sample 12	Sample 13	Sample 14	Sample 15	Sample 16	Sample 17	Sample 18	Sample 19	Sample 20	Sample 21	Sample 22
	6 μm	45	35	35	30	50	40	30	40	45	35	50	35	58	60	90	102	61	124	64	70	74	80
		Sample 1	Sample 2	Sample 3	Sample 4	Sample 5	Sample 6	Sample 7	Sample 8	Sample 9	Sample 10	Sample 11	Sample 12	Sample 13	Sample 14	Sample 15	Sample 16	Sample 17	Sample 18	Sample 19	Sample 20	Sample 21	Sample 22	Sample 23
	8 μm	200	40	50	90	40	30	35	40	40	50	70	70	40	60	40	40	40	70	60	60	50	70	50
		Sample 1	Sample 2	Sample 3	Sample 4	Sample 5	Sample 6	Sample 7	Sample 8	Sample 9	Sample 10	Sample 11	Sample 12	Sample 13	Sample 14	Sample 15	Sample 16	Sample 17	Sample 18	Sample 19	Sample 20	Sample 21	Sample 22	Sample 23	Sample 24	Sample 25	Sample 26	Sample 27	Sample 28	Sample 29
	10 μm	100	55	70	90	70	70	80	70	55	55	50	70	55	80	45	45	45	45	40	80	50	70	60	240	80	150	50	100	60

## Sheet: Supplementary Figure 2b
Supplementary Figure 2b
		Normal Pressure for Picking (μN)
	Flake Size	Sample 1	Sample 2	Sample 3	Sample 4	Sample 5	Sample 6	Sample 7	Sample 8	Sample 9	Sample 10	Sample 11	Sample 12	Sample 13	Sample 14	Sample 15	Sample 16	Sample 17	Sample 18
	4 μm	12	14	14	15	15	15	15	15	16	16	16	16	17	17	18	19	20	25
		Sample 1	Sample 2	Sample 3	Sample 4	Sample 5	Sample 6	Sample 7	Sample 8	Sample 9
	6 μm	40	30	30	30	33	40	30	25	30
		Sample 1	Sample 2	Sample 3	Sample 4	Sample 5	Sample 6	Sample 7	Sample 8	Sample 9	Sample 10	Sample 11	Sample 12	Sample 13	Sample 14	Sample 15	Sample 16	Sample 17
	8 μm	50	30	35	35	30	25	38	35	35	45	45	40	35	30	30	33	38
		Sample 1	Sample 2	Sample 3	Sample 4	Sample 5	Sample 6	Sample 7	Sample 8	Sample 9	Sample 10	Sample 11	Sample 12	Sample 13	Sample 14	Sample 15	Sample 16	Sample 17	Sample 18	Sample 19	Sample 20	Sample 21	Sample 22	Sample 23
	10 μm	70	45	60	45	40	60	55	55	55	50	40	35	40	40	40	40	40	40	40	43	40	45	40

## Sheet: Supplementary Figure 7
Supplementary Figure 7
		Epoch	0	1	2	3	4	5	6	7	8	9	10	11	12	13	14	15	16	17	18	19	20	21	22	23	24	25	26	27	28	29	30	31	32	33	34	35	36	37	38	39	40	41	42	43	44	45	46
Judgment
Supplementary Figure 7a	Train Accuracy		0.54107	0.862849	0.90731	0.930671	0.959307	0.960814	0.977393	0.965335	0.965335	0.974378	0.979653	0.977393	0.979653	0.975885	0.973625	0.982668	0.981914	0.981914	0.986436	0.98945	0.988696	0.993218	0.988696	0.986436	0.992464	0.992464	0.988696	0.994725	0.996986	0.991711	0.992464	0.990957	0.996232	0.996986	0.996986	0.991711	0.996232	0.993971	0.995479	0.997739	0.995479	0.999246	0.997739	1	0.998493	0.998493	1
Supplementary Figure 7b	Train Loss		0.682582	0.327478	0.207778	0.163241	0.107762	0.107809	0.0749843	0.0955693	0.106405	0.0785292	0.0530043	0.0698217	0.0589794	0.0529876	0.0621492	0.0586277	0.049124	0.0493061	0.0417666	0.0289148	0.0319582	0.021243	0.0291192	0.0343247	0.0288763	0.0242481	0.0286148	0.015362	0.00925462	0.024018	0.0182006	0.0278073	0.0121768	0.0140663	0.014737	0.0174976	0.0115157	0.0171593	0.0129738	0.00805162	0.00904972	0.00550891	0.00699883	0.00357603	0.00488092	0.00365034	0.00245762
Supplementary Figure 7c	Validation Accuracy		0.552428	0.761008	0.875851	0.965275	0.958693	0.942124	0.963913	0.945756	0.966636	0.970268	0.95892	0.970722	0.967544	0.950522	0.980935	0.963459	0.976396	0.981162	0.985474	0.984567	0.987971	0.982524	0.98434	0.975261	0.972537	0.973899	0.974126	0.981843	0.989787	0.992056	0.985928	0.985701	0.984793	0.987063	0.986382	0.989333	0.989106	0.985247	0.991375	0.972991	0.985474	0.991148	0.990921	0.992056	0.989787	0.993645	0.991148
Supplementary Figure 7d	Validation Loss		0.762033	0.980451	0.309205	0.112198	0.117799	0.140017	0.102575	0.145495	0.0967146	0.083594	0.11296	0.0935124	0.0857191	0.138953	0.0597466	0.0978071	0.0608299	0.0615047	0.0485927	0.047988	0.0426469	0.0507815	0.0516633	0.0744142	0.0809336	0.0819912	0.0768537	0.0507711	0.0309356	0.0268242	0.042233	0.045816	0.0464872	0.0345753	0.0384059	0.0376861	0.0357484	0.0458793	0.0304664	0.08718	0.043897	0.0289776	0.0331172	0.0288632	0.0348016	0.0277927	0.0284557
Selection
Supplementary Figure 7a	Train Accuracy		0.714736	0.851064	0.86052	0.892041	0.913318	0.933806	0.929866	0.937746	0.927502	0.941686	0.947991	0.960599	0.950355	0.953507	0.961387	0.954295	0.956659	0.962175	0.954295	0.964539	0.944838	0.960599	0.966115	0.959023	0.969267	0.961387	0.967691	0.970055	0.969267	0.962963	0.973207	0.966903	0.976359	0.966115	0.978723	0.977147	0.982664	0.978723	0.979511	0.974783	0.970055	0.976359	0.985028	0.973995	0.980299	0.980299	0.981087
Supplementary Figure 7b	Train Loss		0.546242	0.343148	0.31842	0.256538	0.242774	0.182003	0.174451	0.163202	0.170999	0.163974	0.143353	0.130805	0.124796	0.134934	0.104185	0.127252	0.113585	0.0967092	0.116188	0.103636	0.153103	0.111311	0.0837269	0.107022	0.0815762	0.0834855	0.0973468	0.0699037	0.0747614	0.092235	0.0670195	0.0978027	0.0711277	0.0808023	0.0621702	0.0578706	0.0511765	0.054038	0.0528864	0.071291	0.0916383	0.0644327	0.0437925	0.0669418	0.0559864	0.0628027	0.0424639
Supplementary Figure 7c	Validation Accuracy		0.652071	0.380769	0.755917	0.913905	0.92426	0.888462	0.727515	0.82071	0.938757	0.799112	0.902071	0.902959	0.945266	0.939053	0.933136	0.918343	0.960947	0.931065	0.865089	0.789941	0.91213	0.943195	0.94142	0.946746	0.918047	0.919823	0.961538	0.957988	0.94497	0.913018	0.948521	0.956509	0.951775	0.955325	0.950888	0.960059	0.959763	0.9	0.964497	0.957988	0.950296	0.947633	0.967752	0.963018	0.94142	0.968639	0.967456
Supplementary Figure 7d	Validation Loss		1.68824	1.92894	0.533148	0.24703	0.219765	0.323448	1.17112	0.418217	0.157517	2.02261	0.264843	0.273067	0.169673	0.166759	0.17323	0.240054	0.115589	0.21424	1.0293	0.504654	0.220768	0.163156	0.164384	0.129292	0.23342	0.223492	0.103234	0.110025	0.149787	0.233748	0.132485	0.127089	0.13242	0.11178	0.146447	0.116	0.120607	0.308434	0.102707	0.124369	0.138068	0.131395	0.109591	0.113773	0.148999	0.0978276	0.098785
[truncated: 153 more columns]

## Sheet: Supplementary Figure 8
Supplementary Figure 8
	Normal Load (μN)	Friction (μN)																									Mean	Stand Deviation
S1	27.9742	0.173439	0.173095	0.170665	0.174062	0.174466	0.172912	0.172153	0.173687	0.171351	0.171553	0.173087	0.173019	0.172045	0.169938	0.176061	0.171674	0.170161	0.170833	0.170754	0.172491	0.170194	0.170369	0.169411	0.172989	0.169467	0.171995	0.0016997
	22.3794	0.164053	0.162284	0.165299	0.163569	0.165812	0.163459	0.166605	0.167982	0.165356	0.164234	0.165489	0.167266	0.162477	0.164766	0.162387	0.164139	0.164568	0.163757	0.162069	0.163306	0.16473	0.165407	0.163599	0.165114	0.165851	0.164543	0.00152613
	16.7845	0.155214	0.157512	0.155534	0.155139	0.15782	0.156111	0.157388	0.157157	0.156035	0.156637	0.156541	0.156953	0.155645	0.157164	0.15529	0.156171	0.154929	0.155058	0.155514	0.156524	0.156775	0.157007	0.155594	0.155316	0.155947	0.156199	0.000863181
	11.1897	0.14986	0.151286	0.150598	0.148578	0.150169	0.148424	0.150053	0.149247	0.147972	0.149567	0.147001	0.14595	0.150436	0.149159	0.147561	0.147811	0.144799	0.146026	0.146569	0.149455	0.147128	0.145711	0.146553	0.147991	0.14648	0.148175	0.00176896
	5.59485	0.142136	0.144588	0.143545	0.142216	0.143339	0.139587	0.141754	0.140591	0.142947	0.143837	0.143261	0.139768	0.142324	0.141379	0.141332	0.138801	0.140871	0.14047	0.142853	0.139371	0.137855	0.140257	0.142378	0.140423	0.138039	0.141357	0.00182893
	11.1897	0.149567	0.150869	0.150335	0.146399	0.147107	0.149597	0.147922	0.148269	0.147478	0.147936	0.146375	0.145556	0.147702	0.149468	0.150417	0.145983	0.148963	0.14569	0.146252	0.146348	0.145545	0.147241	0.145349	0.148306	0.147601	0.147691	0.00166723
	16.7845	0.157254	0.1564	0.156882	0.153385	0.156916	0.155602	0.156858	0.152759	0.157448	0.156921	0.15604	0.154496	0.156651	0.156875	0.153788	0.155541	0.152782	0.156587	0.155188	0.156655	0.151657	0.155677	0.15478	0.1563	0.152736	0.155447	0.00168869
	22.3794	0.163709	0.166037	0.165109	0.164703	0.163114	0.164679	0.163103	0.164774	0.164461	0.16569	0.164844	0.163238	0.163742	0.164102	0.165218	0.163941	0.166058	0.160755	0.164919	0.163969	0.162053	0.161251	0.162297	0.163762	0.164958	0.164019	0.00137486
	27.9742	0.176594	0.174603	0.176249	0.176115	0.175095	0.175587	0.174397	0.171401	0.176705	0.175473	0.1752	0.176959	0.173782	0.17432	0.173894	0.175381	0.174692	0.175503	0.174703	0.173723	0.174293	0.175185	0.173868	0.174433	0.176418	0.174983	0.00121962
S2
	27.9742	0.158834	0.154118	0.15729	0.155707	0.158159	0.156313	0.156847	0.159042	0.157407	0.157075	0.156339	0.156104	0.156569	0.156305	0.155383	0.159769	0.156135	0.15374	0.155025	0.157668	0.156666	0.156854	0.158415	0.155395	0.15661	0.156711	0.00144753
	22.3794	0.146503	0.147303	0.146936	0.145728	0.146589	0.149064	0.149225	0.145506	0.147473	0.145463	0.147023	0.149527	0.146304	0.147754	0.148291	0.145737	0.147443	0.148532	0.144439	0.144286	0.147268	0.146066	0.148608	0.147239	0.144846	0.146926	0.00146375
	16.7845	0.138318	0.139521	0.139127	0.140807	0.140097	0.139225	0.140878	0.140171	0.140971	0.138308	0.138285	0.138883	0.137286	0.141199	0.137033	0.139596	0.137628	0.14005	0.136786	0.137732	0.137683	0.138146	0.136262	0.137138	0.136567	0.138708	0.00149668
	11.1897	0.132683	0.130978	0.131897	0.131531	0.127913	0.131434	0.128238	0.128181	0.130908	0.12782	0.130311	0.12796	0.130192	0.13074	0.128713	0.130597	0.131641	0.130424	0.130226	0.130649	0.128469	0.132478	0.129375	0.128045	0.128814	0.130009	0.00153834
	5.59485	0.123667	0.122773	0.123811	0.121962	0.126361	0.121326	0.124086	0.122994	0.123299	0.122394	0.124428	0.123253	0.124667	0.12116	0.124528	0.123778	0.119213	0.122564	0.123118	0.122723	0.121137	0.121921	0.122884	0.12061	0.122076	0.122829	0.00150393
	11.1897	0.128877	0.128216	0.129605	0.126321	0.128695	0.131074	0.130133	0.126098	0.128414	0.126861	0.128863	0.127835	0.127172	0.128124	0.130627	0.126038	0.126217	0.128381	0.128526	0.12648	0.128328	0.12614	0.127282	0.125562	0.126854	0.127869	0.00151137
	16.7845	0.136189	0.135908	0.135103	0.133949	0.135053	0.136726	0.133922	0.135385	0.135276	0.13596	0.13535	0.135197	0.133823	0.135439	0.135143	0.136241	0.133576	0.134345	0.133532	0.13513	0.136765	0.133744	0.132102	0.133777	0.1368	0.134977	0.00119701
	22.3794	0.146124	0.144673	0.144648	0.145685	0.14567	0.142884	0.144379	0.144452	0.144742	0.143442	0.143878	0.144044	0.145347	0.144932	0.146663	0.14363	0.144644	0.144047	0.143886	0.14452	0.144204	0.146083	0.144451	0.144918	0.144116	0.144642	0.000894733
	27.9742	0.155117	0.153279	0.156193	0.149581	0.15462	0.155576	0.151862	0.154235	0.153062	0.15322	0.156868	0.153933	0.156409	0.152713	0.153278	0.156119	0.155459	0.152527	0.153996	0.157086	0.154418	0.157055	0.154097	0.157493	0.157133	0.154613	0.00195512
S3
	27.9742	0.246896	0.249864	0.250185	0.250762	0.252174	0.251912	0.252393	0.256139	0.250338	0.2528	0.256628	0.255737	0.253747	0.257115	0.257961	0.255627	0.253924	0.256856	0.255687	0.257778	0.258831	0.256196	0.255371	0.255632	0.25793	0.254339	0.00310173
	22.3794	0.233832	0.233653	0.232067	0.234772	0.233348	0.234133	0.236395	0.235724	0.232712	0.234932	0.234135	0.233137	0.232486	0.232733	0.23534	0.234118	0.232455	0.232551	0.234603	0.230308	0.233432	0.232527	0.233669	0.233243	0.233869	0.233607	0.00129818
	16.7845	0.217965	0.216378	0.220242	0.221189	0.218027	0.219224	0.217449	0.218342	0.220318	0.2199	0.216611	0.219958	0.218604	0.216518	0.215748	0.216642	0.217093	0.214881	0.219247	0.217256	0.216797	0.219212	0.217744	0.217929	0.217005	0.218011	0.00158908
	11.1897	0.205399	0.202388	0.202491	0.200839	0.205354	0.201826	0.204385	0.201437	0.200847	0.198682	0.199924	0.201257	0.20018	0.201346	0.200538	0.199454	0.201879	0.199073	0.201686	0.198778	0.200321	0.201168	0.199613	0.203059	0.197525	0.201178	0.00196482
	5.59485	0.195359	0.189336	0.189684	0.186444	0.188721	0.187328	0.186735	0.187145	0.189149	0.188378	0.185532	0.184573	0.18568	0.186679	0.188936	0.184978	0.184309	0.186187	0.184296	0.183942	0.184922	0.186031	0.183348	0.186972	0.187089	0.18687	0.00252474
	11.1897	0.198435	0.198375	0.197728	0.200415	0.197817	0.198798	0.199014	0.198251	0.198068	0.198747	0.198462	0.19674	0.197627	0.196724	0.198134	0.194771	0.198453	0.19758	0.196691	0.198264	0.19389	0.201154	0.199595	0.197844	0.197176	0.19795	0.00151064
	16.7845	0.212219	0.213166	0.214045	0.212653	0.213886	0.213197	0.212083	0.212672	0.209927	0.212326	0.212652	0.215247	0.212194	0.21254	0.215992	0.214777	0.214686	0.213342	0.211219	0.212391	0.211512	0.209839	0.212499	0.211755	0.212959	0.212791	0.00145892
	22.3794	0.230607	0.227444	0.228907	0.231315	0.23369	0.229872	0.232557	0.229295	0.231464	0.228578	0.23	0.228193	0.234841	0.233771	0.232065	0.23095	0.228932	0.228819	0.228299	0.231594	0.229282	0.230468	0.231866	0.229624	0.225831	0.230331	0.00211851
	27.9742	0.251496	0.254011	0.256421	0.253905	0.253162	0.255181	0.257686	0.253925	0.25289	0.253742	0.257323	0.257181	0.257324	0.256224	0.257169	0.258514	0.255823	0.255828	0.255724	0.256641	0.251923	0.254794	0.25678	0.255356	0.256039	0.255403	0.00185748
S4
	27.9742	0.114324	0.115086	0.11594	0.112024	0.116126	0.114012	0.117758	0.114553	0.115838	0.115263	0.115969	0.115621	0.116507	0.116339	0.115631	0.113944	0.115555	0.115491	0.116342	0.113197	0.116021	0.116025	0.113976	0.115543	0.113843	0.115237	0.00123995
	22.3794	0.104068	0.10548	0.103258	0.105719	0.106134	0.107033	0.106234	0.108716	0.103961	0.103986	0.105352	0.107165	0.107515	0.105257	0.103195	0.105494	0.109167	0.105542	0.106266	0.1045	0.10615	0.103506	0.106832	0.104944	0.104163	0.105585	0.00159136
	16.7845	0.0988868	0.0979901	0.095401	0.0996654	0.0976287	0.0956686	0.0961425	0.102104	0.100082	0.0980158	0.0980222	0.0974572	0.0992432	0.100226	0.0971255	0.10058	0.0982284	0.0974231	0.0972343	0.0953088	0.0958288	0.097898	0.0978309	0.0956908	0.0969771	0.0978663	0.00175151
	11.1897	0.0903423	0.090346	0.0904123	0.0907579	0.0909112	0.0896684	0.0921666	0.0930659	0.0895677	0.0901211	0.0910952	0.091577	0.090774	0.0929468	0.0924238	0.0917984	0.0895398	0.0897166	0.0893167	0.0913707	0.0900383	0.0907738	0.0926375	0.0898624	0.0901257	0.0908542	0.00112326
	5.59485	0.0857169	0.0861514	0.0880425	0.0840177	0.0851666	0.0849711	0.084053	0.0869293	0.0830218	0.0844297	0.0858476	0.0852522	0.0849581	0.0853839	0.0851334	0.0839083	0.085788	0.0836885	0.083789	0.0842422	0.0856082	0.0845298	0.0855932	0.0862582	0.0849035	0.0850954	0.00111389
	11.1897	0.0908391	0.0900707	0.0929642	0.0907397	0.0906075	0.0914489	0.0902649	0.0917125	0.0913728	0.0928252	0.0918252	0.0910671	0.0925159	0.0884649	0.0901177	0.089257	0.0907707	0.0921635	0.0923847	0.0905358	0.0904775	0.090045	0.0916295	0.0918298	0.0904095	0.0910536	0.00109928
	16.7845	0.0939757	0.0949642	0.0974875	0.0963986	0.0962713	0.0986219	0.0979737	0.0977389	0.0962718	0.0964429	0.0958373	0.0979393	0.0970098	0.0972423	0.0977885	0.0967905	0.0978886	0.0953883	0.0981337	0.0988956	0.099161	0.0968151	0.0963639	0.098398	0.0988841	0.0971473	0.00130195
	22.3794	0.106565	0.105808	0.106859	0.103664	0.105016	0.103431	0.106147	0.107126	0.105465	0.10532	0.109694	0.106862	0.101942	0.107189	0.104843	0.105495	0.10406	0.104811	0.104825	0.107947	0.103886	0.104906	0.106756	0.10222	0.102714	0.105342	0.00183557
	27.9742	0.117007	0.115071	0.115588	0.115314	0.11661	0.118771	0.116918	0.114262	0.11548	0.115777	0.114691	0.117	0.114985	0.116825	0.113131	0.116552	0.114733	0.114483	0.114077	0.115416	0.115281	0.113464	0.114969	0.116997	0.116694	0.115604	0.00131045
S5
	27.9742	0.145079	0.145451	0.143099	0.14447	0.142925	0.143862	0.143837	0.143287	0.142586	0.144058	0.143144	0.141359	0.145006	0.144179	0.144435	0.145123	0.142135	0.14615	0.141078	0.145159	0.145828	0.145114	0.14064	0.143168	0.144975	0.143846	0.00148779
	22.3794	0.132282	0.137133	0.135515	0.136808	0.134287	0.135118	0.134491	0.13597	0.135553	0.132515	0.132695	0.133969	0.133688	0.132065	0.135264	0.13446	0.133001	0.133459	0.13505	0.134774	0.128964	0.134396	0.133705	0.133555	0.132505	0.134049	0.00172413
	16.7845	0.124563	0.123535	0.125934	0.125161	0.125495	0.124591	0.124056	0.123558	0.123548	0.123366	0.125502	0.124799	0.123407	0.125552	0.122409	0.125346	0.123885	0.123598	0.123848	0.121861	0.123318	0.12418	0.125259	0.12587	0.123563	0.124248	0.00108032
	11.1897	0.114569	0.114939	0.116222	0.115426	0.117102	0.115773	0.116215	0.115589	0.117104	0.116116	0.11335	0.11557	0.112073	0.113241	0.11434	0.113946	0.113919	0.116458	0.112842	0.114089	0.115292	0.1159	0.114418	0.113187	0.113337	0.114841	0.0013854
	5.59485	0.106228	0.106732	0.108187	0.106781	0.104968	0.105872	0.103918	0.105013	0.104383	0.106116	0.106845	0.105591	0.10342	0.103829	0.103992	0.102723	0.102667	0.104664	0.105618	0.103393	0.103663	0.10329	0.10508	0.105606	0.103639	0.104889	0.00144865
	11.1897	0.111768	0.113679	0.115038	0.113402	0.114697	0.113503	0.112872	0.113393	0.110747	0.113751	0.114531	0.113721	0.111405	0.111039	0.112131	0.11467	0.113006	0.112086	0.113141	0.112883	0.112461	0.111369	0.113031	0.114973	0.112914	0.113048	0.00121961
	16.7845	0.119631	0.121682	0.122628	0.123444	0.122027	0.122588	0.122485	0.120786	0.119092	0.122526	0.119925	0.121755	0.124366	0.119931	0.121174	0.120971	0.122775	0.120587	0.120725	0.120472	0.122159	0.120626	0.119762	0.120842	0.119967	0.121317	0.0013269
	22.3794	0.133897	0.133921	0.132421	0.13526	0.133435	0.132192	0.133388	0.132809	0.131798	0.1325	0.132298	0.131471	0.132672	0.1326	0.131842	0.132531	0.130629	0.134463	0.133622	0.134152	0.133597	0.133953	0.1327	0.133117	0.129329	0.132824	0.00125875
	27.9742	0.143558	0.141377	0.142657	0.143916	0.142312	0.143929	0.140339	0.145059	0.141065	0.145133	0.142115	0.14294	0.142264	0.142619	0.144272	0.142352	0.140033	0.141404	0.143156	0.140167	0.143861	0.14054	0.141604	0.140638	0.142857	0.142407	0.00149022
S6
	27.9742	0.152646	0.153929	0.153773	0.151474	0.15239	0.152779	0.150031	0.150268	0.151481	0.149731	0.149685	0.156218	0.152354	0.150245	0.15044	0.152513	0.152043	0.156013	0.152764	0.150538	0.150889	0.151415	0.150921	0.148204	0.150998	0.15175	0.00188272
	22.3794	0.141596	0.142336	0.140845	0.139975	0.141147	0.138291	0.143967	0.142435	0.141018	0.141369	0.140724	0.138769	0.141714	0.142275	0.144098	0.139297	0.139182	0.14217	0.141293	0.138896	0.143527	0.140916	0.13919	0.1404	0.139554	0.140999	0.00161465
	16.7845	0.131382	0.131355	0.130862	0.13101	0.13424	0.130254	0.130253	0.13254	0.131959	0.130181	0.131343	0.131186	0.130771	0.12966	0.133215	0.13293	0.130905	0.132234	0.132247	0.131231	0.131465	0.130178	0.131031	0.131248	0.129045	0.131309	0.00115512
	11.1897	0.12352	0.122383	0.125613	0.120974	0.12278	0.121333	0.121269	0.123554	0.120304	0.122924	0.12263	0.12342	0.119507	0.12255	0.121804	0.123147	0.119659	0.122129	0.124217	0.122781	0.120232	0.12146	0.120878	0.120646	0.120417	0.122005	0.00150855
	5.59485	0.111963	0.114051	0.114626	0.11264	0.1132	0.113266	0.113055	0.112892	0.112101	0.111784	0.111853	0.110589	0.113948	0.112798	0.115186	0.112172	0.113778	0.111307	0.11346	0.112213	0.113864	0.114203	0.113971	0.113465	0.114529	0.113077	0.00113192
	11.1897	0.121908	0.118862	0.123095	0.121179	0.122869	0.120252	0.121301	0.118329	0.11995	0.118138	0.119578	0.121053	0.117684	0.118578	0.12039	0.119964	0.120381	0.118172	0.119348	0.12156	0.117121	0.121803	0.118931	0.117367	0.121296	0.119964	0.00169048
	16.7845	0.130055	0.12924	0.130278	0.130595	0.130288	0.130988	0.130673	0.130987	0.129831	0.13081	0.129145	0.129445	0.128749	0.128482	0.13057	0.132162	0.128083	0.128651	0.130559	0.130637	0.129517	0.130331	0.131287	0.129669	0.127491	0.129941	0.00109207
	22.3794	0.143323	0.14037	0.142487	0.139979	0.143672	0.138522	0.139381	0.141128	0.140852	0.139777	0.141284	0.144246	0.14301	0.139214	0.142538	0.139353	0.143941	0.140883	0.140496	0.142107	0.139692	0.138832	0.14234	0.139157	0.140769	0.141094	0.00171992
	27.9742	0.148654	0.152994	0.15242	0.14978	0.148539	0.150884	0.151668	0.151238	0.150626	0.150602	0.149963	0.150691	0.150881	0.151898	0.149935	0.149739	0.150907	0.146947	0.15438	0.152218	0.153274	0.152806	0.152209	0.146138	0.148303	0.150708	0.00196414

## Sheet: Supplementary Figure 10
Supplementary Figure 10
Flake Size	Force (μN)																									Mean	Stand Deviation
4 μm	1.15153	1.2318	1.31427	1.3042	1.166	1.53693	1.31116	1.16045	1.39981	1.21492	1.22148	1.24743	1.13787	1.29928	1.34434	1.218	1.10734	1.27399	1.22471	1.28681	1.24237	1.25243	1.10673	1.13029	1.00685	1.23564	0.105731
6 μm	2.13184	2.24329	2.32553	2.02008	2.31307	2.09246	2.14643	2.38173	2.17801	2.18687	2.31477	2.00244	2.36166	2.22994	2.56237	2.11941	2.29586	2.34359	2.25038	2.08192	2.19483	2.50481	2.17645	2.08225	2.02819	2.22273	0.141822
8 μm	3.10122	3.04415	2.82311	2.99753	3.16315	2.76243	2.82588	2.98821	2.83171	3.26891	3.25537	2.79174	2.846	3.18832	2.83321	2.90047	2.84581	2.8539	2.82162	3.10375	2.93735	2.95751	2.90793	2.87122	2.70994	2.94522	0.153718
10 μm	3.19973	3.9604	3.33127	3.61335	3.18846	3.22444	3.3197	3.73106	3.4734	3.04065	3.1255	3.62134	3.5977	3.40211	3.67513	3.399	3.63565	3.58055	3.35994	3.321	3.24874	3.24468	3.359	3.56286	3.12416	3.41359	0.220211

## Sheet: Supplementary Table 1
Supplementary Table 1
	Task	Positive	Negative	True Positive Rate	True Negative Rate	F1-score	Accuracy
	Recover	1176	2204	0.9821	0.9809	0.977	0.9814
	Place	1176	141	0.9915	0.9929	0.965	0.9916
	Pick	1924	2482	0.9943	0.9923	0.993	0.9934
