# Supplementary material for: Fully automatic transfer and measurement system for structural superlubric materials
Source: Nat Commun. 2023 Oct 10;14:6323. doi: 10.1038/s41467-023-41859-6 (PMC10564961; doi:10.1038/s41467-023-41859-6)
Supplement: Supplementary file 10 — Source Data [file 41467_2023_41859_MOESM10_ESM.zip › Source Data/Supplementary_Figure_10.xlsx]

## Sheet: Supplementary Figure 10
Supplementary Figure 10
Flake Size	Force (μN)																									Mean	Stand Deviation
4 μm	1.15153	1.2318	1.31427	1.3042	1.166	1.53693	1.31116	1.16045	1.39981	1.21492	1.22148	1.24743	1.13787	1.29928	1.34434	1.218	1.10734	1.27399	1.22471	1.28681	1.24237	1.25243	1.10673	1.13029	1.00685	1.23564	0.105731
6 μm	2.13184	2.24329	2.32553	2.02008	2.31307	2.09246	2.14643	2.38173	2.17801	2.18687	2.31477	2.00244	2.36166	2.22994	2.56237	2.11941	2.29586	2.34359	2.25038	2.08192	2.19483	2.50481	2.17645	2.08225	2.02819	2.22273	0.141822
8 μm	3.10122	3.04415	2.82311	2.99753	3.16315	2.76243	2.82588	2.98821	2.83171	3.26891	3.25537	2.79174	2.846	3.18832	2.83321	2.90047	2.84581	2.8539	2.82162	3.10375	2.93735	2.95751	2.90793	2.87122	2.70994	2.94522	0.153718
10 μm	3.19973	3.9604	3.33127	3.61335	3.18846	3.22444	3.3197	3.73106	3.4734	3.04065	3.1255	3.62134	3.5977	3.40211	3.67513	3.399	3.63565	3.58055	3.35994	3.321	3.24874	3.24468	3.359	3.56286	3.12416	3.41359	0.220211
