# Supplementary material for: Fully automatic transfer and measurement system for structural superlubric materials
Source: Nat Commun. 2023 Oct 10;14:6323. doi: 10.1038/s41467-023-41859-6 (PMC10564961; doi:10.1038/s41467-023-41859-6)
Supplement: Supplementary file 10 — Source Data [file 41467_2023_41859_MOESM10_ESM.zip › Source Data/Supplementary_Figure_2.xlsx]

## Sheet: Supplementary Figure 2a
Supplementary Figure 2a
		Normal Pressure for Pushing (μN)
	Flake Size	Sample 1	Sample 2	Sample 3	Sample 4	Sample 5	Sample 6	Sample 7	Sample 8	Sample 9	Sample 10	Sample 11	Sample 12	Sample 13	Sample 14	Sample 15	Sample 16	Sample 17	Sample 18	Sample 19	Sample 20	Sample 21	Sample 22	Sample 23	Sample 24	Sample 25	Sample 26	Sample 27
	4 μm	24	28	30	30	31	35	36	38	40	42	44	46	48	48	48	50	50	52	58	60	60	60	61	62	64	70	74
		Sample 1	Sample 2	Sample 3	Sample 4	Sample 5	Sample 6	Sample 7	Sample 8	Sample 9	Sample 10	Sample 11	Sample 12	Sample 13	Sample 14	Sample 15	Sample 16	Sample 17	Sample 18	Sample 19	Sample 20	Sample 21	Sample 22
	6 μm	45	35	35	30	50	40	30	40	45	35	50	35	58	60	90	102	61	124	64	70	74	80
		Sample 1	Sample 2	Sample 3	Sample 4	Sample 5	Sample 6	Sample 7	Sample 8	Sample 9	Sample 10	Sample 11	Sample 12	Sample 13	Sample 14	Sample 15	Sample 16	Sample 17	Sample 18	Sample 19	Sample 20	Sample 21	Sample 22	Sample 23
	8 μm	200	40	50	90	40	30	35	40	40	50	70	70	40	60	40	40	40	70	60	60	50	70	50
		Sample 1	Sample 2	Sample 3	Sample 4	Sample 5	Sample 6	Sample 7	Sample 8	Sample 9	Sample 10	Sample 11	Sample 12	Sample 13	Sample 14	Sample 15	Sample 16	Sample 17	Sample 18	Sample 19	Sample 20	Sample 21	Sample 22	Sample 23	Sample 24	Sample 25	Sample 26	Sample 27	Sample 28	Sample 29
	10 μm	100	55	70	90	70	70	80	70	55	55	50	70	55	80	45	45	45	45	40	80	50	70	60	240	80	150	50	100	60

## Sheet: Supplementary Figure 2b
Supplementary Figure 2b
		Normal Pressure for Picking (μN)
	Flake Size	Sample 1	Sample 2	Sample 3	Sample 4	Sample 5	Sample 6	Sample 7	Sample 8	Sample 9	Sample 10	Sample 11	Sample 12	Sample 13	Sample 14	Sample 15	Sample 16	Sample 17	Sample 18
	4 μm	12	14	14	15	15	15	15	15	16	16	16	16	17	17	18	19	20	25
		Sample 1	Sample 2	Sample 3	Sample 4	Sample 5	Sample 6	Sample 7	Sample 8	Sample 9
	6 μm	40	30	30	30	33	40	30	25	30
		Sample 1	Sample 2	Sample 3	Sample 4	Sample 5	Sample 6	Sample 7	Sample 8	Sample 9	Sample 10	Sample 11	Sample 12	Sample 13	Sample 14	Sample 15	Sample 16	Sample 17
	8 μm	50	30	35	35	30	25	38	35	35	45	45	40	35	30	30	33	38
		Sample 1	Sample 2	Sample 3	Sample 4	Sample 5	Sample 6	Sample 7	Sample 8	Sample 9	Sample 10	Sample 11	Sample 12	Sample 13	Sample 14	Sample 15	Sample 16	Sample 17	Sample 18	Sample 19	Sample 20	Sample 21	Sample 22	Sample 23
	10 μm	70	45	60	45	40	60	55	55	55	50	40	35	40	40	40	40	40	40	40	43	40	45	40
