# Supplementary material for: Fully automatic transfer and measurement system for structural superlubric materials
Source: Nat Commun. 2023 Oct 10;14:6323. doi: 10.1038/s41467-023-41859-6 (PMC10564961; doi:10.1038/s41467-023-41859-6)
Supplement: Supplementary file 10 — Source Data [file 41467_2023_41859_MOESM10_ESM.zip › Source Data/Supplementary_Figure_7.xlsx]

## Sheet: Supplementary Figure 7
Supplementary Figure 7
		Epoch	0	1	2	3	4	5	6	7	8	9	10	11	12	13	14	15	16	17	18	19	20	21	22	23	24	25	26	27	28	29	30	31	32	33	34	35	36	37	38	39	40	41	42	43	44	45	46
Judgment
Supplementary Figure 7a	Train Accuracy		0.54107	0.862849	0.90731	0.930671	0.959307	0.960814	0.977393	0.965335	0.965335	0.974378	0.979653	0.977393	0.979653	0.975885	0.973625	0.982668	0.981914	0.981914	0.986436	0.98945	0.988696	0.993218	0.988696	0.986436	0.992464	0.992464	0.988696	0.994725	0.996986	0.991711	0.992464	0.990957	0.996232	0.996986	0.996986	0.991711	0.996232	0.993971	0.995479	0.997739	0.995479	0.999246	0.997739	1	0.998493	0.998493	1
Supplementary Figure 7b	Train Loss		0.682582	0.327478	0.207778	0.163241	0.107762	0.107809	0.0749843	0.0955693	0.106405	0.0785292	0.0530043	0.0698217	0.0589794	0.0529876	0.0621492	0.0586277	0.049124	0.0493061	0.0417666	0.0289148	0.0319582	0.021243	0.0291192	0.0343247	0.0288763	0.0242481	0.0286148	0.015362	0.00925462	0.024018	0.0182006	0.0278073	0.0121768	0.0140663	0.014737	0.0174976	0.0115157	0.0171593	0.0129738	0.00805162	0.00904972	0.00550891	0.00699883	0.00357603	0.00488092	0.00365034	0.00245762
Supplementary Figure 7c	Validation Accuracy		0.552428	0.761008	0.875851	0.965275	0.958693	0.942124	0.963913	0.945756	0.966636	0.970268	0.95892	0.970722	0.967544	0.950522	0.980935	0.963459	0.976396	0.981162	0.985474	0.984567	0.987971	0.982524	0.98434	0.975261	0.972537	0.973899	0.974126	0.981843	0.989787	0.992056	0.985928	0.985701	0.984793	0.987063	0.986382	0.989333	0.989106	0.985247	0.991375	0.972991	0.985474	0.991148	0.990921	0.992056	0.989787	0.993645	0.991148
Supplementary Figure 7d	Validation Loss		0.762033	0.980451	0.309205	0.112198	0.117799	0.140017	0.102575	0.145495	0.0967146	0.083594	0.11296	0.0935124	0.0857191	0.138953	0.0597466	0.0978071	0.0608299	0.0615047	0.0485927	0.047988	0.0426469	0.0507815	0.0516633	0.0744142	0.0809336	0.0819912	0.0768537	0.0507711	0.0309356	0.0268242	0.042233	0.045816	0.0464872	0.0345753	0.0384059	0.0376861	0.0357484	0.0458793	0.0304664	0.08718	0.043897	0.0289776	0.0331172	0.0288632	0.0348016	0.0277927	0.0284557
Selection
Supplementary Figure 7a	Train Accuracy		0.714736	0.851064	0.86052	0.892041	0.913318	0.933806	0.929866	0.937746	0.927502	0.941686	0.947991	0.960599	0.950355	0.953507	0.961387	0.954295	0.956659	0.962175	0.954295	0.964539	0.944838	0.960599	0.966115	0.959023	0.969267	0.961387	0.967691	0.970055	0.969267	0.962963	0.973207	0.966903	0.976359	0.966115	0.978723	0.977147	0.982664	0.978723	0.979511	0.974783	0.970055	0.976359	0.985028	0.973995	0.980299	0.980299	0.981087
Supplementary Figure 7b	Train Loss		0.546242	0.343148	0.31842	0.256538	0.242774	0.182003	0.174451	0.163202	0.170999	0.163974	0.143353	0.130805	0.124796	0.134934	0.104185	0.127252	0.113585	0.0967092	0.116188	0.103636	0.153103	0.111311	0.0837269	0.107022	0.0815762	0.0834855	0.0973468	0.0699037	0.0747614	0.092235	0.0670195	0.0978027	0.0711277	0.0808023	0.0621702	0.0578706	0.0511765	0.054038	0.0528864	0.071291	0.0916383	0.0644327	0.0437925	0.0669418	0.0559864	0.0628027	0.0424639
Supplementary Figure 7c	Validation Accuracy		0.652071	0.380769	0.755917	0.913905	0.92426	0.888462	0.727515	0.82071	0.938757	0.799112	0.902071	0.902959	0.945266	0.939053	0.933136	0.918343	0.960947	0.931065	0.865089	0.789941	0.91213	0.943195	0.94142	0.946746	0.918047	0.919823	0.961538	0.957988	0.94497	0.913018	0.948521	0.956509	0.951775	0.955325	0.950888	0.960059	0.959763	0.9	0.964497	0.957988	0.950296	0.947633	0.967752	0.963018	0.94142	0.968639	0.967456
Supplementary Figure 7d	Validation Loss		1.68824	1.92894	0.533148	0.24703	0.219765	0.323448	1.17112	0.418217	0.157517	2.02261	0.264843	0.273067	0.169673	0.166759	0.17323	0.240054	0.115589	0.21424	1.0293	0.504654	0.220768	0.163156	0.164384	0.129292	0.23342	0.223492	0.103234	0.110025	0.149787	0.233748	0.132485	0.127089	0.13242	0.11178	0.146447	0.116	0.120607	0.308434	0.102707	0.124369	0.138068	0.131395	0.109591	0.113773	0.148999	0.0978276	0.098785
[truncated: 153 more columns]
