# Supplementary material for: Fully automatic transfer and measurement system for structural superlubric materials
Source: Nat Commun. 2023 Oct 10;14:6323. doi: 10.1038/s41467-023-41859-6 (PMC10564961; doi:10.1038/s41467-023-41859-6)
Supplement: Supplementary file 10 — Source Data [file 41467_2023_41859_MOESM10_ESM.zip › Source Data/Supplementary_Figure_8.xlsx]

## Sheet: Supplementary Figure 8
Supplementary Figure 8
	Normal Load (μN)	Friction (μN)																									Mean	Stand Deviation
S1	27.9742	0.173439	0.173095	0.170665	0.174062	0.174466	0.172912	0.172153	0.173687	0.171351	0.171553	0.173087	0.173019	0.172045	0.169938	0.176061	0.171674	0.170161	0.170833	0.170754	0.172491	0.170194	0.170369	0.169411	0.172989	0.169467	0.171995	0.0016997
	22.3794	0.164053	0.162284	0.165299	0.163569	0.165812	0.163459	0.166605	0.167982	0.165356	0.164234	0.165489	0.167266	0.162477	0.164766	0.162387	0.164139	0.164568	0.163757	0.162069	0.163306	0.16473	0.165407	0.163599	0.165114	0.165851	0.164543	0.00152613
	16.7845	0.155214	0.157512	0.155534	0.155139	0.15782	0.156111	0.157388	0.157157	0.156035	0.156637	0.156541	0.156953	0.155645	0.157164	0.15529	0.156171	0.154929	0.155058	0.155514	0.156524	0.156775	0.157007	0.155594	0.155316	0.155947	0.156199	0.000863181
	11.1897	0.14986	0.151286	0.150598	0.148578	0.150169	0.148424	0.150053	0.149247	0.147972	0.149567	0.147001	0.14595	0.150436	0.149159	0.147561	0.147811	0.144799	0.146026	0.146569	0.149455	0.147128	0.145711	0.146553	0.147991	0.14648	0.148175	0.00176896
	5.59485	0.142136	0.144588	0.143545	0.142216	0.143339	0.139587	0.141754	0.140591	0.142947	0.143837	0.143261	0.139768	0.142324	0.141379	0.141332	0.138801	0.140871	0.14047	0.142853	0.139371	0.137855	0.140257	0.142378	0.140423	0.138039	0.141357	0.00182893
	11.1897	0.149567	0.150869	0.150335	0.146399	0.147107	0.149597	0.147922	0.148269	0.147478	0.147936	0.146375	0.145556	0.147702	0.149468	0.150417	0.145983	0.148963	0.14569	0.146252	0.146348	0.145545	0.147241	0.145349	0.148306	0.147601	0.147691	0.00166723
	16.7845	0.157254	0.1564	0.156882	0.153385	0.156916	0.155602	0.156858	0.152759	0.157448	0.156921	0.15604	0.154496	0.156651	0.156875	0.153788	0.155541	0.152782	0.156587	0.155188	0.156655	0.151657	0.155677	0.15478	0.1563	0.152736	0.155447	0.00168869
	22.3794	0.163709	0.166037	0.165109	0.164703	0.163114	0.164679	0.163103	0.164774	0.164461	0.16569	0.164844	0.163238	0.163742	0.164102	0.165218	0.163941	0.166058	0.160755	0.164919	0.163969	0.162053	0.161251	0.162297	0.163762	0.164958	0.164019	0.00137486
	27.9742	0.176594	0.174603	0.176249	0.176115	0.175095	0.175587	0.174397	0.171401	0.176705	0.175473	0.1752	0.176959	0.173782	0.17432	0.173894	0.175381	0.174692	0.175503	0.174703	0.173723	0.174293	0.175185	0.173868	0.174433	0.176418	0.174983	0.00121962
S2
	27.9742	0.158834	0.154118	0.15729	0.155707	0.158159	0.156313	0.156847	0.159042	0.157407	0.157075	0.156339	0.156104	0.156569	0.156305	0.155383	0.159769	0.156135	0.15374	0.155025	0.157668	0.156666	0.156854	0.158415	0.155395	0.15661	0.156711	0.00144753
	22.3794	0.146503	0.147303	0.146936	0.145728	0.146589	0.149064	0.149225	0.145506	0.147473	0.145463	0.147023	0.149527	0.146304	0.147754	0.148291	0.145737	0.147443	0.148532	0.144439	0.144286	0.147268	0.146066	0.148608	0.147239	0.144846	0.146926	0.00146375
	16.7845	0.138318	0.139521	0.139127	0.140807	0.140097	0.139225	0.140878	0.140171	0.140971	0.138308	0.138285	0.138883	0.137286	0.141199	0.137033	0.139596	0.137628	0.14005	0.136786	0.137732	0.137683	0.138146	0.136262	0.137138	0.136567	0.138708	0.00149668
	11.1897	0.132683	0.130978	0.131897	0.131531	0.127913	0.131434	0.128238	0.128181	0.130908	0.12782	0.130311	0.12796	0.130192	0.13074	0.128713	0.130597	0.131641	0.130424	0.130226	0.130649	0.128469	0.132478	0.129375	0.128045	0.128814	0.130009	0.00153834
	5.59485	0.123667	0.122773	0.123811	0.121962	0.126361	0.121326	0.124086	0.122994	0.123299	0.122394	0.124428	0.123253	0.124667	0.12116	0.124528	0.123778	0.119213	0.122564	0.123118	0.122723	0.121137	0.121921	0.122884	0.12061	0.122076	0.122829	0.00150393
	11.1897	0.128877	0.128216	0.129605	0.126321	0.128695	0.131074	0.130133	0.126098	0.128414	0.126861	0.128863	0.127835	0.127172	0.128124	0.130627	0.126038	0.126217	0.128381	0.128526	0.12648	0.128328	0.12614	0.127282	0.125562	0.126854	0.127869	0.00151137
	16.7845	0.136189	0.135908	0.135103	0.133949	0.135053	0.136726	0.133922	0.135385	0.135276	0.13596	0.13535	0.135197	0.133823	0.135439	0.135143	0.136241	0.133576	0.134345	0.133532	0.13513	0.136765	0.133744	0.132102	0.133777	0.1368	0.134977	0.00119701
	22.3794	0.146124	0.144673	0.144648	0.145685	0.14567	0.142884	0.144379	0.144452	0.144742	0.143442	0.143878	0.144044	0.145347	0.144932	0.146663	0.14363	0.144644	0.144047	0.143886	0.14452	0.144204	0.146083	0.144451	0.144918	0.144116	0.144642	0.000894733
	27.9742	0.155117	0.153279	0.156193	0.149581	0.15462	0.155576	0.151862	0.154235	0.153062	0.15322	0.156868	0.153933	0.156409	0.152713	0.153278	0.156119	0.155459	0.152527	0.153996	0.157086	0.154418	0.157055	0.154097	0.157493	0.157133	0.154613	0.00195512
S3
	27.9742	0.246896	0.249864	0.250185	0.250762	0.252174	0.251912	0.252393	0.256139	0.250338	0.2528	0.256628	0.255737	0.253747	0.257115	0.257961	0.255627	0.253924	0.256856	0.255687	0.257778	0.258831	0.256196	0.255371	0.255632	0.25793	0.254339	0.00310173
	22.3794	0.233832	0.233653	0.232067	0.234772	0.233348	0.234133	0.236395	0.235724	0.232712	0.234932	0.234135	0.233137	0.232486	0.232733	0.23534	0.234118	0.232455	0.232551	0.234603	0.230308	0.233432	0.232527	0.233669	0.233243	0.233869	0.233607	0.00129818
	16.7845	0.217965	0.216378	0.220242	0.221189	0.218027	0.219224	0.217449	0.218342	0.220318	0.2199	0.216611	0.219958	0.218604	0.216518	0.215748	0.216642	0.217093	0.214881	0.219247	0.217256	0.216797	0.219212	0.217744	0.217929	0.217005	0.218011	0.00158908
	11.1897	0.205399	0.202388	0.202491	0.200839	0.205354	0.201826	0.204385	0.201437	0.200847	0.198682	0.199924	0.201257	0.20018	0.201346	0.200538	0.199454	0.201879	0.199073	0.201686	0.198778	0.200321	0.201168	0.199613	0.203059	0.197525	0.201178	0.00196482
	5.59485	0.195359	0.189336	0.189684	0.186444	0.188721	0.187328	0.186735	0.187145	0.189149	0.188378	0.185532	0.184573	0.18568	0.186679	0.188936	0.184978	0.184309	0.186187	0.184296	0.183942	0.184922	0.186031	0.183348	0.186972	0.187089	0.18687	0.00252474
	11.1897	0.198435	0.198375	0.197728	0.200415	0.197817	0.198798	0.199014	0.198251	0.198068	0.198747	0.198462	0.19674	0.197627	0.196724	0.198134	0.194771	0.198453	0.19758	0.196691	0.198264	0.19389	0.201154	0.199595	0.197844	0.197176	0.19795	0.00151064
	16.7845	0.212219	0.213166	0.214045	0.212653	0.213886	0.213197	0.212083	0.212672	0.209927	0.212326	0.212652	0.215247	0.212194	0.21254	0.215992	0.214777	0.214686	0.213342	0.211219	0.212391	0.211512	0.209839	0.212499	0.211755	0.212959	0.212791	0.00145892
	22.3794	0.230607	0.227444	0.228907	0.231315	0.23369	0.229872	0.232557	0.229295	0.231464	0.228578	0.23	0.228193	0.234841	0.233771	0.232065	0.23095	0.228932	0.228819	0.228299	0.231594	0.229282	0.230468	0.231866	0.229624	0.225831	0.230331	0.00211851
	27.9742	0.251496	0.254011	0.256421	0.253905	0.253162	0.255181	0.257686	0.253925	0.25289	0.253742	0.257323	0.257181	0.257324	0.256224	0.257169	0.258514	0.255823	0.255828	0.255724	0.256641	0.251923	0.254794	0.25678	0.255356	0.256039	0.255403	0.00185748
S4
	27.9742	0.114324	0.115086	0.11594	0.112024	0.116126	0.114012	0.117758	0.114553	0.115838	0.115263	0.115969	0.115621	0.116507	0.116339	0.115631	0.113944	0.115555	0.115491	0.116342	0.113197	0.116021	0.116025	0.113976	0.115543	0.113843	0.115237	0.00123995
	22.3794	0.104068	0.10548	0.103258	0.105719	0.106134	0.107033	0.106234	0.108716	0.103961	0.103986	0.105352	0.107165	0.107515	0.105257	0.103195	0.105494	0.109167	0.105542	0.106266	0.1045	0.10615	0.103506	0.106832	0.104944	0.104163	0.105585	0.00159136
	16.7845	0.0988868	0.0979901	0.095401	0.0996654	0.0976287	0.0956686	0.0961425	0.102104	0.100082	0.0980158	0.0980222	0.0974572	0.0992432	0.100226	0.0971255	0.10058	0.0982284	0.0974231	0.0972343	0.0953088	0.0958288	0.097898	0.0978309	0.0956908	0.0969771	0.0978663	0.00175151
	11.1897	0.0903423	0.090346	0.0904123	0.0907579	0.0909112	0.0896684	0.0921666	0.0930659	0.0895677	0.0901211	0.0910952	0.091577	0.090774	0.0929468	0.0924238	0.0917984	0.0895398	0.0897166	0.0893167	0.0913707	0.0900383	0.0907738	0.0926375	0.0898624	0.0901257	0.0908542	0.00112326
	5.59485	0.0857169	0.0861514	0.0880425	0.0840177	0.0851666	0.0849711	0.084053	0.0869293	0.0830218	0.0844297	0.0858476	0.0852522	0.0849581	0.0853839	0.0851334	0.0839083	0.085788	0.0836885	0.083789	0.0842422	0.0856082	0.0845298	0.0855932	0.0862582	0.0849035	0.0850954	0.00111389
	11.1897	0.0908391	0.0900707	0.0929642	0.0907397	0.0906075	0.0914489	0.0902649	0.0917125	0.0913728	0.0928252	0.0918252	0.0910671	0.0925159	0.0884649	0.0901177	0.089257	0.0907707	0.0921635	0.0923847	0.0905358	0.0904775	0.090045	0.0916295	0.0918298	0.0904095	0.0910536	0.00109928
	16.7845	0.0939757	0.0949642	0.0974875	0.0963986	0.0962713	0.0986219	0.0979737	0.0977389	0.0962718	0.0964429	0.0958373	0.0979393	0.0970098	0.0972423	0.0977885	0.0967905	0.0978886	0.0953883	0.0981337	0.0988956	0.099161	0.0968151	0.0963639	0.098398	0.0988841	0.0971473	0.00130195
	22.3794	0.106565	0.105808	0.106859	0.103664	0.105016	0.103431	0.106147	0.107126	0.105465	0.10532	0.109694	0.106862	0.101942	0.107189	0.104843	0.105495	0.10406	0.104811	0.104825	0.107947	0.103886	0.104906	0.106756	0.10222	0.102714	0.105342	0.00183557
	27.9742	0.117007	0.115071	0.115588	0.115314	0.11661	0.118771	0.116918	0.114262	0.11548	0.115777	0.114691	0.117	0.114985	0.116825	0.113131	0.116552	0.114733	0.114483	0.114077	0.115416	0.115281	0.113464	0.114969	0.116997	0.116694	0.115604	0.00131045
S5
	27.9742	0.145079	0.145451	0.143099	0.14447	0.142925	0.143862	0.143837	0.143287	0.142586	0.144058	0.143144	0.141359	0.145006	0.144179	0.144435	0.145123	0.142135	0.14615	0.141078	0.145159	0.145828	0.145114	0.14064	0.143168	0.144975	0.143846	0.00148779
	22.3794	0.132282	0.137133	0.135515	0.136808	0.134287	0.135118	0.134491	0.13597	0.135553	0.132515	0.132695	0.133969	0.133688	0.132065	0.135264	0.13446	0.133001	0.133459	0.13505	0.134774	0.128964	0.134396	0.133705	0.133555	0.132505	0.134049	0.00172413
	16.7845	0.124563	0.123535	0.125934	0.125161	0.125495	0.124591	0.124056	0.123558	0.123548	0.123366	0.125502	0.124799	0.123407	0.125552	0.122409	0.125346	0.123885	0.123598	0.123848	0.121861	0.123318	0.12418	0.125259	0.12587	0.123563	0.124248	0.00108032
	11.1897	0.114569	0.114939	0.116222	0.115426	0.117102	0.115773	0.116215	0.115589	0.117104	0.116116	0.11335	0.11557	0.112073	0.113241	0.11434	0.113946	0.113919	0.116458	0.112842	0.114089	0.115292	0.1159	0.114418	0.113187	0.113337	0.114841	0.0013854
	5.59485	0.106228	0.106732	0.108187	0.106781	0.104968	0.105872	0.103918	0.105013	0.104383	0.106116	0.106845	0.105591	0.10342	0.103829	0.103992	0.102723	0.102667	0.104664	0.105618	0.103393	0.103663	0.10329	0.10508	0.105606	0.103639	0.104889	0.00144865
	11.1897	0.111768	0.113679	0.115038	0.113402	0.114697	0.113503	0.112872	0.113393	0.110747	0.113751	0.114531	0.113721	0.111405	0.111039	0.112131	0.11467	0.113006	0.112086	0.113141	0.112883	0.112461	0.111369	0.113031	0.114973	0.112914	0.113048	0.00121961
	16.7845	0.119631	0.121682	0.122628	0.123444	0.122027	0.122588	0.122485	0.120786	0.119092	0.122526	0.119925	0.121755	0.124366	0.119931	0.121174	0.120971	0.122775	0.120587	0.120725	0.120472	0.122159	0.120626	0.119762	0.120842	0.119967	0.121317	0.0013269
	22.3794	0.133897	0.133921	0.132421	0.13526	0.133435	0.132192	0.133388	0.132809	0.131798	0.1325	0.132298	0.131471	0.132672	0.1326	0.131842	0.132531	0.130629	0.134463	0.133622	0.134152	0.133597	0.133953	0.1327	0.133117	0.129329	0.132824	0.00125875
	27.9742	0.143558	0.141377	0.142657	0.143916	0.142312	0.143929	0.140339	0.145059	0.141065	0.145133	0.142115	0.14294	0.142264	0.142619	0.144272	0.142352	0.140033	0.141404	0.143156	0.140167	0.143861	0.14054	0.141604	0.140638	0.142857	0.142407	0.00149022
S6
	27.9742	0.152646	0.153929	0.153773	0.151474	0.15239	0.152779	0.150031	0.150268	0.151481	0.149731	0.149685	0.156218	0.152354	0.150245	0.15044	0.152513	0.152043	0.156013	0.152764	0.150538	0.150889	0.151415	0.150921	0.148204	0.150998	0.15175	0.00188272
	22.3794	0.141596	0.142336	0.140845	0.139975	0.141147	0.138291	0.143967	0.142435	0.141018	0.141369	0.140724	0.138769	0.141714	0.142275	0.144098	0.139297	0.139182	0.14217	0.141293	0.138896	0.143527	0.140916	0.13919	0.1404	0.139554	0.140999	0.00161465
	16.7845	0.131382	0.131355	0.130862	0.13101	0.13424	0.130254	0.130253	0.13254	0.131959	0.130181	0.131343	0.131186	0.130771	0.12966	0.133215	0.13293	0.130905	0.132234	0.132247	0.131231	0.131465	0.130178	0.131031	0.131248	0.129045	0.131309	0.00115512
	11.1897	0.12352	0.122383	0.125613	0.120974	0.12278	0.121333	0.121269	0.123554	0.120304	0.122924	0.12263	0.12342	0.119507	0.12255	0.121804	0.123147	0.119659	0.122129	0.124217	0.122781	0.120232	0.12146	0.120878	0.120646	0.120417	0.122005	0.00150855
	5.59485	0.111963	0.114051	0.114626	0.11264	0.1132	0.113266	0.113055	0.112892	0.112101	0.111784	0.111853	0.110589	0.113948	0.112798	0.115186	0.112172	0.113778	0.111307	0.11346	0.112213	0.113864	0.114203	0.113971	0.113465	0.114529	0.113077	0.00113192
	11.1897	0.121908	0.118862	0.123095	0.121179	0.122869	0.120252	0.121301	0.118329	0.11995	0.118138	0.119578	0.121053	0.117684	0.118578	0.12039	0.119964	0.120381	0.118172	0.119348	0.12156	0.117121	0.121803	0.118931	0.117367	0.121296	0.119964	0.00169048
	16.7845	0.130055	0.12924	0.130278	0.130595	0.130288	0.130988	0.130673	0.130987	0.129831	0.13081	0.129145	0.129445	0.128749	0.128482	0.13057	0.132162	0.128083	0.128651	0.130559	0.130637	0.129517	0.130331	0.131287	0.129669	0.127491	0.129941	0.00109207
	22.3794	0.143323	0.14037	0.142487	0.139979	0.143672	0.138522	0.139381	0.141128	0.140852	0.139777	0.141284	0.144246	0.14301	0.139214	0.142538	0.139353	0.143941	0.140883	0.140496	0.142107	0.139692	0.138832	0.14234	0.139157	0.140769	0.141094	0.00171992
	27.9742	0.148654	0.152994	0.15242	0.14978	0.148539	0.150884	0.151668	0.151238	0.150626	0.150602	0.149963	0.150691	0.150881	0.151898	0.149935	0.149739	0.150907	0.146947	0.15438	0.152218	0.153274	0.152806	0.152209	0.146138	0.148303	0.150708	0.00196414
