# Supplementary material for: Fully automatic transfer and measurement system for structural superlubric materials
Source: Nat Commun. 2023 Oct 10;14:6323. doi: 10.1038/s41467-023-41859-6 (PMC10564961; doi:10.1038/s41467-023-41859-6)
Supplement: Supplementary file 10 — Source Data [file 41467_2023_41859_MOESM10_ESM.zip › Source Data/Supplementary_Table_1.xlsx]

## Sheet: Supplementary Table 1
Supplementary Table 1
	Task	Positive	Negative	True Positive Rate	True Negative Rate	F1-score	Accuracy
	Recover	1176	2204	0.9821	0.9809	0.977	0.9814
	Place	1176	141	0.9915	0.9929	0.965	0.9916
	Pick	1924	2482	0.9943	0.9923	0.993	0.9934
